# Supplementary material for: Constructing molecular bridge for high-efficiency and stable perovskite solar cells based on P3HT
Source: Nat Commun. 2022 Nov 17;13:7020. doi: 10.1038/s41467-022-34768-7 (PMC9672063; doi:10.1038/s41467-022-34768-7)
Supplement: Supplementary file 4 — Source Data [file 41467_2022_34768_MOESM4_ESM.xlsx]

## Sheet: Figure 1c
Model：	XEUSS WAXS/SAXS system, Xenocs, France
Measuring Parameter
Wavelength:	1.5418 Å
The distance between the detector and sample :	130 nm
Spot center:	（147.93,21.56）
Phase number:	172 um × 172 um
Detector:	Pilatus 3R 300K
Figure 1c	ip
Data-P3HT			Data-R-P3HT			Data-M-P3HT
qxy	Intensity		qxy	Intensity		qxy	Intensity
0.03786	1		0.03786	2		0.03786	2
0.04289	0		0.04289	0		0.04289	3
0.04858	20		0.04858	23		0.04858	22
0.05406	30		0.05406	33		0.05406	24
0.0591	17		0.0591	29		0.0591	19
0.0646	14.5		0.0646	15.5		0.0646	18
0.06937	24		0.06937	13		0.06937	16
0.07061	10		0.07061	12		0.07061	18
0.07449	13		0.07449	13		0.07449	18
0.07583	12		0.07583	17		0.07583	10
0.07999	6		0.07999	12		0.07999	5
0.08142	8		0.08142	8		0.08142	8
0.08589	9.5		0.08589	9		0.08589	6
0.09061	10		0.09061	13		0.09061	6
0.09223	5		0.09223	9		0.09223	6
0.09729	9		0.09729	14.6667		0.09729	10
0.10263	12.3333		0.10263	12.6667		0.10263	9
0.10635	11		0.10635	6		0.10635	7
0.10826	11.5		0.10826	11		0.10826	9.5
0.11219	15.5		0.11219	19		0.11219	13.5
0.1142	7		0.1142	11		0.1142	7
0.11834	12		0.11834	12		0.11834	9.33333
0.12264	17		0.12264	20.5		0.12264	19
0.12484	18.5		0.12484	21.5		0.12484	12.5
0.12936	14.5		0.12936	22.5		0.12936	17.25
0.13405	21.3333		0.13405	17.6667		0.13405	26.3333
0.13646	8		0.13646	9		0.13646	14
0.13891	19.6667		0.13891	22.6667		0.13891	22.6667
0.14141	5		0.14141	12		0.14141	13
0.14395	11		0.14395	15		0.14395	17.5
0.14654	10		0.14654	20		0.14654	18.5
0.14917	12		0.14917	20.5		0.14917	16
0.15185	11.5		0.15185	23.5		0.15185	24
0.15458	15		0.15458	27		0.15458	24.6667
0.15735	11.5		0.15735	11		0.15735	14
0.16018	15.3333		0.16018	27.3333		0.16018	17.6667
0.16306	10		0.16306	17		0.16306	16
0.16599	19		0.16599	19.75		0.16599	22
0.16897	6		0.16897	11		0.16897	13
0.17201	11.6		0.17201	16.2		0.17201	22.2
0.1751	9		0.1751	10		0.1751	2
0.17824	13.5		0.17824	22		0.17824	18.5
0.18144	17		0.18144	24.25		0.18144	22.75
0.1847	1		0.1847	5		0.1847	4
0.18802	15.6		0.18802	21.2		0.18802	24
0.1914	7		0.1914	12		0.1914	12.3333
0.19484	20.5		0.19484	24.75		0.19484	21
0.19834	16.6		0.19834	23.8		0.19834	23.2
0.2019	8.33333		0.2019	14.3333		0.2019	12.3333
0.20553	18		0.20553	23.5		0.20553	24
0.20922	15.5		0.20922	20.6667		0.20922	21.3333
0.21298	18.5		0.21298	27.5		0.21298	22.5
0.21681	11.6667		0.21681	22.3333		0.21681	13.6667
0.2207	17		0.2207	22		0.2207	20.7143
0.22467	21.2		0.22467	25.6		0.22467	23.6
0.2287	17.4		0.2287	26.4		0.2287	19.2
0.23281	14.5		0.23281	20		0.23281	17.25
0.237	15.4286		0.237	22.1429		0.237	22.2857
0.24125	21.4286		0.24125	23		0.24125	22.5714
0.24559	23.2		0.24559	30.8		0.24559	25.8
0.25	18		0.25	27.1429		0.25	21.4286
0.25449	13.5		0.25449	20.8333		0.25449	20.8333
0.25906	22.6667		0.25906	31.6667		0.25906	32.8333
0.26372	22		0.26372	30.5		0.26372	25.125
0.26845	21.125		0.26845	27.125		0.26845	27.375
0.27328	22.7143		0.27328	33.5714		0.27328	29.4286
0.27819	21.5		0.27819	31.25		0.27819	28.625
0.28319	24.7778		0.28319	33.5556		0.28319	27.8889
0.28827	23.3333		0.28827	35.3333		0.28827	30
0.29345	24.4444		0.29345	38.2222		0.29345	35.1111
0.29872	28.4444		0.29872	37.2222		0.29872	33.3333
0.30409	27.7778		0.30409	39.6667		0.30409	38.3333
0.30955	32.4		0.30955	43.4		0.30955	38.3
0.31512	33.9091		0.31512	45.7273		0.31512	40.6364
0.32078	38		0.32078	52.9		0.32078	43
0.32654	41.2727		0.32654	54.9091		0.32654	50.6364
0.33241	43.6364		0.33241	57.2727		0.33241	53.8182
0.33838	49.8182		0.33838	70		0.33838	61.9091
0.34446	54.8		0.34446	73.7333		0.34446	67.3333
0.35065	61		0.35065	81.9231		0.35065	73.0769
0.35694	67.7692		0.35694	86.7692		0.35694	80.3846
0.36336	64.9167		0.36336	89.5		0.36336	81.4167
0.36989	61.6154		0.36989	85.3077		0.36989	73.3077
0.37653	58		0.37653	88.6111		0.37653	82.7222
0.3833	64.8667		0.3833	82.4		0.3833	79.6667
0.39018	55.6		0.39018	78.8667		0.39018	73.1333
0.39719	47.5789		0.39719	66.8947		0.39719	62.4737
0.40433	45.5		0.40433	65.5		0.40433	61.625
0.41159	41.25		0.41159	60.9375		0.41159	56
0.41899	31.1818		0.41899	46.1818		0.41899	50.1818
0.42651	32.2353		0.42651	45.7059		0.42651	49.2353
0.43418	30.4348		0.43418	41.8696		0.43418	40.8696
0.44198	29.1667		0.44198	38.7778		0.44198	42.3889
0.44992	25.625		0.44992	36.75		0.44992	36.0833
0.458	25.5263		0.458	36.0526		0.458	36.8947
0.46623	23.8462		0.46623	33.7692		0.46623	32.3462
0.4746	23.1429		0.4746	28.3333		0.4746	30.1429
0.48313	22.3704		0.48313	30.2222		0.48313	31.5556
0.49181	21.1852		0.49181	30.7037		0.49181	29.7037
0.50064	19.125		0.50064	27.0417		0.50064	28.5417
0.50964	20.4333		0.50964	28.9667		0.50964	26.6667
0.5188	20.4		0.5188	27.5		0.5188	24.7
0.52812	17.1333		0.52812	27.5667		0.52812	24.9667
0.5376	18.5333		0.5376	25.1667		0.5376	25.0667
0.54726	18.1		0.54726	25.1		0.54726	24.9333
0.55709	16.1944		0.55709	24.5556		0.55709	23.6944
0.5671	16.2286		0.5671	24.2857		0.5671	23.7429
0.57729	16.8649		0.57729	23.8378		0.57729	23.7838
0.58766	17.3421		0.58766	24.1579		0.58766	23.1316
0.59822	14		0.59822	22.2895		0.59822	22.9211
0.60897	15.375		0.60897	23.35		0.60897	23.075
0.61991	15		0.61991	21.1219		0.61991	20.5854
0.63104	13.8043		0.63104	21.7391		0.63104	22.5217
0.64238	14.7609		0.64238	21.0217		0.64238	20.1304
0.65392	13.4681		0.65392	22.6596		0.65392	21.7447
0.66567	13.8723		0.66567	22.2979		0.66567	22.2766
0.67763	14.1296		0.67763	21.9444		0.67763	21.5741
0.6898	13.902		0.6898	20.6274		0.6898	20.7843
0.7022	14.4231		0.7022	22.3269		0.7022	20.9038
0.71481	14.3607		0.71481	22.3607		0.71481	20.8852
0.72765	14.5926		0.72765	22.1852		0.72765	21.2222
0.74073	14.1818		0.74073	22.4091		0.74073	21.803
0.75403	14.1774		0.75403	22.1774		0.75403	20.5806
0.76758	13.3182		0.76758	21.803		0.76758	20.5303
0.78137	13.2286		0.78137	21.6857		0.78137	20.6143
0.79541	13.2639		0.79541	21.2778		0.79541	19.4583
0.8097	12.4		0.8097	21.0571		0.8097	19.3286
0.82425	13.2468		0.82425	20.9221		0.82425	19.6883
0.83905	13.2593		0.83905	21.2469		0.83905	19.9506
0.85413	12.6786		0.85413	21.25		0.85413	19.75
0.86947	12.4167		0.86947	20.4405		0.86947	18.6191
0.88509	13.6889		0.88509	21.1		0.88509	19.6444
0.90099	13.3711		0.90099	21.299		0.90099	19.7526
0.91718	13.134		0.91718	22.6598		0.91718	19.165
0.93366	13.77		0.93366	22.46		0.93366	20.31
0.95043	13.6827		0.95043	22.7692		0.95043	21.1538
0.96751	15.1786		0.96751	23.875		0.96751	20.8036
0.98489	14.5185		0.98489	23.6296		0.98489	22.1389
1.00258	15.1803		1.00258	24.7705		1.00258	22.9016
1.0206	16.2602		1.0206	25.8618		1.0206	23.3496
1.03893	16.621		1.03893	26.2258		1.03893	23.9032
1.0576	17.9704		1.0576	27.6		1.0576	25.9778
1.0766	18.7226		1.0766	28.6715		1.0766	27.2555
1.09594	19.5694		1.09594	29.8264		1.09594	29.6528
1.11563	21.5894		1.11563	32.702		1.11563	31.4834
1.13567	23.552		1.13567	34.7727		1.13567	34.3312
1.15607	26.0063		1.15607	36.3291		1.15607	36.4051
1.17684	27.4886		1.17684	37.1534		1.17684	37.4602
1.19799	29.052		1.19799	38.9422		1.19799	39.3006
1.21951	30.0919		1.21951	38.9676		1.21951	40.8865
1.24142	29.3883		1.24142	41.2075		1.24142	39.5532
1.26372	29.51		1.26372	39.695		1.26372	40.375
1.28642	29.4712		1.28642	40.5577		1.28642	40.149
1.30953	29.1157		1.30953	40.1157		1.30953	39.6343
1.33306	29.3956		1.33306	40.1867		1.33306	39.7511
1.35701	29.4703		1.35701	40.3644		1.35701	40.1017
1.38139	29.7366		1.38139	40.4444		1.38139	39.4239
1.40621	29.68		1.40621	40.508		1.40621	39.892
1.43147	30.0255		1.43147	40.7518		1.43147	40.6533
1.45719	29.9636		1.45719	40.4982		1.45719	40.8109
1.48337	30.7396		1.48337	41.9062		1.48337	42.0208
1.51002	32.2941		1.51002	44.6797		1.51002	43.5033
1.53715	35.3892		1.53715	47.5728		1.53715	48.1013
1.56476	42.4512		1.56476	53.2012		1.56476	56.5061
1.59287	49.6299		1.59287	59.9972		1.59287	63.096
1.62149	56.8468		1.62149	62.6017		1.62149	66.0083
1.65062	59.6754		1.65062	62.767		1.65062	64.6335
1.68028	55.9622		1.68028	59.4333		1.68028	61.8338
1.71046	46.6202		1.71046	52.0361		1.71046	54.5192
1.74119	36.3825		1.74119	42.6152		1.74119	44.2166
1.77247	28.4349		1.77247	35.7925		1.77247	36.1369
1.80432	23.595		1.80432	30.5344		1.80432	31.6075
1.83673	20.3452		1.83673	27.3869		1.83673	27.1984
1.86973	17.5676		1.86973	23.8743		1.86973	24.04
1.90332	15.2423		1.90332	21.7577		1.90332	21.5118
1.93752	13.1146		1.93752	19.375		1.93752	18.9097
1.97232	12.0522		1.97232	17.0228		1.97232	17.155
2.00776	10.3515		2.00776	15.776		2.00776	15.2224
2.04383	9.56185		2.04383	14.307		2.04383	13.8823
2.08055	8.85876		2.08055	13.0381		2.08055	13.0805
2.11793	8.23963		2.11793	12.4659		2.11793	11.9384
2.15598	7.71247		2.15598	11.5827		2.15598	11.3244
2.19471	7.32378		2.19471	10.9283		2.19471	10.5388
2.23414	6.90115		2.23414	10.4195		2.23414	10.2644
2.27428	6.66416		2.27428	9.86329		2.27428	9.75996
2.31513	6.7608		2.31513	9.99502		2.31513	9.65615

## Sheet: Figure 1d
Figure 1d	oop
Data-P3HT			Data-R-P3HT			Data-M-P3HT
qZ	Intensity		qZ	Intensity		qZ	Intensity
0.01067	52		0.01067	163		0.01067	72
0.01595	374		0.01595	396		0.01595	304
0.02155	0		0.02155	1		0.02155	1
0.02701	2		0.02701	2		0.02701	1
0.0322	3		0.0322	0		0.0322	1
0.03744	1		0.03744	0		0.03744	0
0.04244	2		0.04244	0		0.04244	0
0.04812	1		0.04812	1		0.04812	0
0.0532	0		0.0532	0		0.0532	2
0.05882	2		0.05882	0		0.05882	2
0.06342	3		0.06342	2		0.06342	2
0.06503	3.5		0.06503	4.5		0.06503	5.5
0.07012	7.33333		0.07012	8		0.07012	9.66667
0.07561	6.33333		0.07561	7.33333		0.07561	9.33333
0.0795	6.33333		0.0795	10		0.0795	7.66667
0.08572	4.33333		0.08572	6.66667		0.08572	6.33333
0.09013	6.33333		0.09013	7.33333		0.09013	6.33333
0.09718	5.33333		0.09718	7.33333		0.09718	7
0.10218	4.33333		0.10218	8.33333		0.10218	9
0.10744	4.66667		0.10744	5.33333		0.10744	9.66667
0.11297	2.66667		0.11297	5.66667		0.11297	6.66667
0.11879	5.66667		0.11879	4.66667		0.11879	5.33333
0.12181	4.33333		0.12181	6.33333		0.12181	5.66667
0.12491	3.5		0.12491	7		0.12491	4
0.12808	9.8		0.12808	17.6		0.12808	15.6
0.13468	89.6		0.13468	106.2		0.13468	96.6
0.1381	299.6		0.1381	343.4		0.1381	259
0.14521	448.2		0.14521	501		0.14521	400
0.1489	531.2		0.1489	593		0.1489	450
0.15657	581.4		0.15657	661.6		0.15657	464.2
0.16055	555		0.16055	625.2		0.16055	434.8
0.16463	479.2		0.16463	554.4		0.16463	403.4
0.17311	442.2		0.17311	522.2		0.17311	338.8
0.17751	414		0.17751	451.2		0.17751	334.4
0.18202	366.6		0.18202	425.6		0.18202	296.4
0.18665	329.857		0.18665	365.857		0.18665	259.857
0.19139	311.143		0.19139	338.571		0.19139	246.143
0.19626	281.143		0.19626	311.571		0.19626	226.286
0.20124	256.714		0.20124	297.571		0.20124	205.714
0.20636	245.2		0.20636	276.6		0.20636	199.6
0.21161	236.714		0.21161	269.429		0.21161	192.857
0.21699	228.889		0.21699	252.556		0.21699	194.778
0.2225	221.143		0.2225	238.286		0.2225	168
0.22816	214.714		0.22816	226.857		0.22816	183.857
0.23396	201.571		0.23396	213.714		0.23396	161.429
0.2399	210.429		0.2399	204.429		0.2399	163.286
0.246	190.222		0.246	200		0.246	145.667
0.25226	192.889		0.25226	196.222		0.25226	162.667
0.25867	204.25		0.25867	196		0.25867	160.667
0.26524	199.267		0.26524	196.4		0.26524	170
0.27199	211.222		0.27199	210.889		0.27199	174.111
0.2789	225.222		0.2789	210.667		0.2789	182.333
0.28599	245.722		0.28599	227.444		0.28599	210.5
0.29326	281.667		0.29326	249.667		0.29326	248.444
0.30071	320.833		0.30071	278.917		0.30071	269.667
0.30836	378.294		0.30836	324.294		0.30836	323.353
0.3162	450.091		0.3162	392.636		0.3162	405
0.32423	583.5		0.32423	504.545		0.32423	534.955
0.33248	840.889		0.33248	721.167		0.33248	770.111
0.34093	1124.53		0.34093	966.467		0.34093	1028.67
0.34959	1622.32		0.34959	1370.14		0.34959	1456.86
0.35848	2277.38		0.35848	1843.75		0.35848	1975.5
0.36759	2738.47		0.36759	2199.68		0.36759	2323.53
0.37694	3296.62		0.37694	2537.42		0.37694	2640
0.38652	3563.12		0.38652	2587.5		0.38652	2703.46
0.39635	3299.69		0.39635	2313.92		0.39635	2464.27
0.40642	2710.67		0.40642	1834.38		0.40642	1998.46
0.41675	1973.46		0.41675	1290.27		0.41675	1462.38
0.42735	1292.69		0.42735	835.077		0.42735	972.692
0.43821	796.794		0.43821	513.294		0.43821	616.176
0.44935	489.5		0.44935	320.533		0.44935	384.833
0.46077	327.567		0.46077	219.3		0.46077	257.667
0.47248	217.4		0.47248	160.6		0.47248	184.867
0.48449	149.293		0.48449	114.951		0.48449	133.634
0.49681	106.4		0.49681	89.35		0.49681	100.575
0.50944	84.0882		0.50944	77		0.50944	82.7059
0.52239	68.8824		0.52239	64.3333		0.52239	68.3922
0.53567	58.5854		0.53567	58.6341		0.53567	61.5854
0.54929	52.2708		0.54929	52.1458		0.54929	54.5833
0.56325	44.0877		0.56325	46.8246		0.56325	48.4561
0.57757	42.7347		0.57757	44.6939		0.57757	48.2653
0.59225	38.8723		0.59225	42.0851		0.59225	45.3404
0.6073	38.5172		0.6073	40.6207		0.6073	43.4483
0.62274	37.6349		0.62274	40.873		0.62274	40.3175
0.63857	37.3788		0.63857	40.197		0.63857	41.6515
0.6548	37.4247		0.6548	41		0.6548	43.2877
0.67145	42.96		0.67145	45.6		0.67145	47.9067
0.68852	49.8169		0.68852	53.2113		0.68852	57.3239
0.70602	66		0.70602	65		0.70602	69.6342
0.72397	86.9877		0.72397	82.7654		0.72397	86.9877
0.74237	108.713		0.74237	99.6383		0.74237	107.362
0.76124	121.25		0.76124	107.545		0.76124	111.977
0.78059	121.432		0.78059	100.926		0.78059	105.337
0.80043	101.63		0.80043	82.3611		0.80043	90.1018
0.82078	73.5741		0.82078	60.8889		0.82078	67.6018
0.84165	50.8		0.84165	44.9636		0.84165	47.9455
0.86304	34.9398		0.86304	37.5789		0.86304	37.5714
0.88498	28.5		0.88498	32.9297		0.88498	33.3594
0.90747	24.4586		0.90747	31.7293		0.90747	30.2632
0.93054	23.7917		0.93054	31.3125		0.93054	29.7639
0.9542	24.4771		0.9542	31.9542		0.9542	29.9085
0.97845	24.7546		0.97845	32.135		0.97845	31.5399
1.00333	27.8323		1.00333	35.3533		1.00333	34.4491
1.02883	31.0735		1.02883	38.1808		1.02883	38.7514
1.05498	38.1676		1.05498	45.8436		1.05498	46.3575
1.0818	50.184		1.0818	56.1038		1.0818	58.9811
1.1093	62.9423		1.1093	67.0481		1.1093	71.1202
1.1375	70.6186		1.1375	72.4093		1.1375	76.8
1.16641	73.4957		1.16641	70.4573		1.16641	73.6068
1.19606	63.7452		1.19606	61.1217		1.19606	65.1293
1.22647	47.6846		1.22647	50.5692		1.22647	52.8346
1.25765	35.8551		1.25765	43.2721		1.25765	43.7844
1.28962	30.3811		1.28962	40.3496		1.28962	40.4056
1.3224	28.4038		1.3224	39.9527		1.3224	39.8896
1.35601	28.6454		1.35601	39.2645		1.35601	39.7064
1.39048	29.3112		1.39048	40.2882		1.39048	39.7522
1.42583	30.0339		1.42583	40.9427		1.42583	40.6406
1.46207	30.7825		1.46207	41.27		1.46207	40.7175
1.49924	31.9571		1.49924	42.0429		1.49924	41.3452
1.53735	32.3503		1.53735	42.8448		1.53735	41.7805
1.57643	33.1835		1.57643	43.8861		1.57643	42.1097
1.6165	32.2683		1.6165	43.1164		1.6165	42.0158
1.6576	29.8268		1.6576	40.85		1.6576	39.7804
1.69973	26.4414		1.69973	37.5414		1.69973	37.0517
1.74294	23.221		1.74294	33.6548		1.74294	32.9048
1.78725	20.08		1.78725	29.2938		1.78725	28.8677
1.83268	17.1842		1.83268	25.993		1.83268	25.5795
1.87926	15.1296		1.87926	22.877		1.87926	22.7421
1.92704	13.383		1.92704	20.2916		1.92704	20.015
1.97602	11.9241		1.97602	18.0623		1.97602	18.5062
2.02625	10.8366		2.02625	16.2342		2.02625	16.1645
2.07776	9.99412		2.07776	23.1608		2.07776	14.749
2.13058	9.43438		2.13058	13.5139		2.13058	13.049
2.18474	8.38824		2.18474	12.448		2.18474	12.1222

## Sheet: Figure 1e
Figure 1e	Hole mobility measurement
Data-P3HT			Data-R-P3HT			Data-M-P3HT
V	J1/2		V	J1/2		V	J1/2
0.166	8.70334		0.166	4.20637		0.166	4.94803
0.181	9.09535		0.181	4.39496		0.181	5.15654
0.196	9.47001		0.196	4.57632		0.196	5.35578
0.211	9.83314		0.211	4.7542		0.211	5.54835
0.226	10.1862		0.226	4.92788		0.226	5.73596
0.241	10.5308		0.241	5.09825		0.241	5.91923
0.2565	10.8819		0.2565	5.2741		0.2565	6.10616
0.2715	11.2112		0.2715	5.44047		0.2715	6.28144
0.2865	11.5344		0.2865	5.60435		0.2865	6.45363
0.3015	11.851		0.3015	5.76585		0.3015	6.62282
0.3165	12.1633		0.3165	5.92621		0.3165	6.79003
0.3315	12.4736		0.3315	6.08686		0.3315	6.9569
0.3465	12.7763		0.3465	6.24451		0.3465	7.11971
0.362	13.0845		0.362	6.40576		0.362	7.28654
0.377	13.3793		0.377	6.56051		0.377	7.44549
0.392	13.6707		0.392	6.71473		0.392	7.6026
0.407	13.9619		0.407	6.87043		0.407	7.76104
0.422	14.2465		0.422	7.02269		0.422	7.91461
0.437	14.5281		0.437	7.17437		0.437	8.06811
0.4525	14.8164		0.4525	7.32997		0.4525	8.22551
0.4675	15.0925		0.4675	7.47944		0.4675	8.37703
0.4825	15.3663		0.4825	7.62936		0.4825	8.52736
0.4975	15.6402		0.4975	7.77961		0.4975	8.67868
0.5125	15.909		0.5125	7.92839		0.5125	8.82754
0.5275	16.176		0.5275	8.07608		0.5275	8.97489
0.5425	16.441		0.5425	8.22374		0.5425	9.12107
0.558	16.7126		0.558	8.37544		0.558	9.27187
0.573	16.9764		0.573	8.5237		0.573	9.41918
0.588	17.2358		0.588	8.6703		0.588	9.56504
0.603	17.4933		0.603	8.81581		0.603	9.71027
0.618	17.7493		0.618	8.96142		0.618	9.85526
0.633	18.0034		0.633	9.10676		0.633	9.99934
0.648	18.259		0.648	9.25346		0.648	10.1437
0.6635	18.5188		0.6635	9.40274		0.6635	10.2917
0.6785	18.7691		0.6785	9.54765		0.6785	10.4344
0.6935	19.017		0.6935	9.69112		0.6935	10.5768
0.7085	19.2645		0.7085	9.8363		0.7085	10.7201
0.7235	19.5133		0.7235	9.9819		0.7235	10.8631
0.7385	19.7581		0.7385	10.1253		0.7385	11.0055
0.754	20.01		0.754	10.2743		0.754	11.1512
0.769	20.2525		0.769	10.4181		0.769	11.2924
0.784	20.4941		0.784	10.5628		0.784	11.4345
0.799	20.7373		0.799	10.7088		0.799	11.578
0.814	20.9771		0.814	10.8507		0.814	11.7189
0.829	21.2161		0.829	10.9947		0.829	11.8601
0.844	21.4534		0.844	11.1383		0.844	12.0018
0.8595	21.6981		0.8595	11.2866		0.8595	12.1484
0.8745	21.9367		0.8745	11.4324		0.8745	12.2992
0.8895	22.1719		0.8895	11.5765		0.8895	12.4401
0.9045	22.4062		0.9045	11.7199		0.9045	12.5809
0.9195	22.6402		0.9195	11.8628		0.9195	12.7213
0.9345	22.8728		0.9345	12.0063		0.9345	12.8619
0.9495	23.1075		0.9495	12.1509		0.9495	13.0045
0.965	23.3464		0.965	12.3119		0.965	13.1495
0.98	23.577		0.98	12.4532		0.98	13.2889
0.995	23.8073		0.995	12.5961		0.995	13.4302
1.01	24.0368		1.01	12.7405		1.01	13.5712
1.025	24.268		1.025	12.8844		1.025	13.715
1.04	24.4968		1.04	13.0281		1.04	13.8568
1.0555	24.7317		1.0555	13.1768		1.0555	14.0033
1.0705	24.9593		1.0705	13.3197		1.0705	14.1458
1.0855	25.1862		1.0855	13.4642		1.0855	14.2892
1.1005	25.4143		1.1005	13.6099		1.1005	14.4324
1.1155	25.6403		1.1155	13.7549		1.1155	14.5734
1.1305	25.8656		1.1305	13.8981		1.1305	14.7186
1.1455	26.0902		1.1455	14.0432		1.1455	14.8899
1.161	26.3217		1.161	14.1929		1.161	15.0374
1.176	26.5454		1.176	14.3392		1.176	15.1872
1.191	26.7712		1.191	14.4869		1.191	15.3266
1.206	26.9943		1.206	14.6306		1.206	15.4664
1.221	27.2169		1.221	14.7773		1.221	15.6165
1.236	27.4389		1.236	14.9243		1.236	15.7672
1.2515	27.6675		1.2515	15.0738		1.2515	15.919
1.2665	27.8911		1.2665	15.2227		1.2665	16.067
1.2815	28.1119		1.2815	15.3698		1.2815	16.2102
1.2965	28.3327		1.2965	15.5193		1.2965	16.3596
1.3115	28.553		1.3115	15.6656		1.3115	16.5039
1.3265	28.7731		1.3265	15.8122		1.3265	16.6472
1.3415	28.9951		1.3415	15.9593		1.3415	16.8042
1.357	29.2212		1.357	16.1109		1.357	16.9585
1.372	29.4401		1.372	16.2593		1.372	17.1065
1.387	29.659		1.387	16.4078		1.387	17.253
1.402	29.8774		1.402	16.5571		1.402	17.3574
1.417	30.0976		1.417	16.7081		1.417	17.5077
1.432	30.3155		1.432	16.8586		1.432	17.6576
1.447	30.5328		1.447	17.0062		1.447	17.8061
1.4625	30.7568		1.4625	17.1575		1.4625	17.9604
1.4775	30.9737		1.4775	17.3088		1.4775	18.1104
1.4925	31.1926		1.4925	17.4579		1.4925	18.2611
1.5075	31.4092		1.5075	17.6098		1.5075	18.4164
1.5225	31.625		1.5225	17.7579		1.5225	18.5686
1.5375	31.8411		1.5375	17.9088		1.5375	18.7193
1.553	32.0632		1.553	18.0646		1.553	18.8775
1.568	32.2806		1.568	18.2134		1.568	19.0303
1.583	32.4953		1.583	18.3661		1.583	19.1839
1.598	32.7101		1.598	18.5185		1.598	19.3339
1.613	32.9244		1.613	18.6689		1.613	19.489
1.628	33.1386		1.628	18.8232		1.628	19.6426
1.643	33.3547		1.643	18.977		1.643	19.8019
1.6585	33.5747		1.6585	19.1365		1.6585	19.9604
1.6735	33.7881		1.6735	19.2919		1.6735	20.1168
1.6885	34.0013		1.6885	19.4473		1.6885	20.2796
1.7035	34.2142		1.7035	19.5999		1.7035	20.434
1.7185	34.429		1.7185	19.7594		1.7185	20.5919
1.7335	34.662		1.7335	19.9213		1.7335	20.7674
1.7485	34.8817		1.7485	20.0752		1.7485	20.94
1.764	35.0971		1.764	20.2357		1.764	21.0952
1.779	35.3071		1.779	20.3873		1.779	21.2514
1.794	35.517		1.794	20.5468		1.794	21.4107
1.809	35.7294		1.809	20.7056		1.809	21.5732
1.824	35.9392		1.824	20.8569		1.824	21.7373
1.839	36.1488		1.839	21.024		1.839	21.8949
1.8545	36.3639		1.8545	21.1792		1.8545	22.0638
1.8695	36.573		1.8695	21.334		1.8695	22.2254
1.8845	36.7842		1.8845	21.4873		1.8845	22.3935
1.8995	36.993		1.8995	21.6405		1.8995	22.5519
1.9145	37.2015		1.9145	21.7972		1.9145	22.7232
1.9295	37.4098		1.9295	21.9611		1.9295	22.8856
1.9445	37.618		1.9445	22.1242		1.9445	23.0484
1.96	37.8338		1.96	22.2835		1.96	23.2191
1.975	38.0416		1.975	22.4399		1.975	23.3891
1.99	38.2487		1.99	22.6038		1.99	23.5544
2.005	38.4552		2.005	22.7596		2.005	23.7211
2.02	38.6618		2.02	22.9208		2.02	23.8906
2.035	38.8787		2.035	23.0805		2.035	24.0583
2.05	39.0827		2.05	23.2396		2.05	24.2306
2.0655	39.2924		2.0655	23.4114		2.0655	24.3992
2.0805	39.4973		2.0805	23.5572		2.0805	24.5724
2.0955	39.7024		2.0955	23.7182		2.0955	24.7377
2.1105	39.9079		2.1105	23.8807		2.1105	24.9087
2.1255	40.1112		2.1255	24.0367		2.1255	25.0827
2.1405	40.3146		2.1405	24.1938		2.1405	25.2512
2.156	40.524		2.156	24.3621		2.156	25.4287
2.171	40.7259		2.171	24.5167		2.171	25.6006
2.186	40.9312		2.186	24.6797		2.186	25.774
2.201	41.1327		2.201	24.8403		2.201	25.9484
2.216	41.3342		2.216	24.9997		2.216	26.1228
2.231	41.5356		2.231	25.1681		2.231	26.3094
2.246	41.7365		2.246	25.3306		2.246	26.4924
2.2615	41.9445		2.2615	25.4969		2.2615	26.6677
2.2765	42.1444		2.2765	25.6593		2.2765	26.8378
2.2915	42.3446		2.2915	25.8148		2.2915	27.0135
2.3065	42.5436		2.3065	25.9824		2.3065	27.1851
2.3215	42.7423		2.3215	26.1435		2.3215	27.3678
2.3365	42.9421		2.3365	26.3015		2.3365	27.5434
2.352	43.1467		2.352	26.4741		2.352	27.7258
2.367	43.3434		2.367	26.642		2.367	27.9043
2.382	43.5408		2.382	26.8058		2.382	28.0838
2.397	43.7371		2.397	26.9676		2.397	28.2621
2.412	43.9361		2.412	27.1269		2.412	28.4468
2.427	44.1301		2.427	27.2828		2.427	28.622
2.442	44.3249		2.442	27.4486		2.442	28.8063
2.4575	44.5259		2.4575	27.6248		2.4575	28.9826
2.4725	44.7199		2.4725	27.7769		2.4725	29.17
2.4875	44.9127		2.4875	27.9398		2.4875	29.3481
2.5025	45.1073		2.5025	28.1016		2.5025	29.5461
2.5175	45.2997		2.5175	28.2712		2.5175	29.7274
2.5325	45.4921		2.5325	28.4274		2.5325	29.8919
2.5475	45.6824		2.5475	28.5911		2.5475	30.0629
2.563	45.8792		2.563	28.767		2.563	30.2492
2.578	46.072		2.578	28.9259		2.578	30.4384
2.593	46.261		2.593	29.0869		2.593	30.6182
2.608	46.4493		2.608	29.25		2.608	30.7979
2.623	46.6377		2.623	29.4108		2.623	30.9738
2.638	46.8256		2.638	29.5652		2.638	31.1519
2.6535	47.0197		2.6535	29.7382		2.6535	31.3375
2.6685	47.2052		2.6685	29.8901		2.6685	31.517
2.6835	47.392		2.6835	30.0551		2.6835	31.6819
2.6985	47.5769		2.6985	30.2057		2.6985	31.8694
2.7135	47.7616		2.7135	30.366		2.7135	32.0497
2.7285	47.9475		2.7285	30.5211		2.7285	32.2029
2.7435	48.1303		2.7435	30.6758		2.7435	32.3699
2.759	48.3194		2.759	30.8266		2.759	32.5397
2.774	48.5022		2.774	30.9802		2.774	32.7012
2.789	48.6838		2.789	31.1296		2.789	32.8686
2.804	48.8672		2.804	31.2797		2.804	33.0319
2.819	49.0489		2.819	31.4408		2.819	33.1746
2.834	49.2289		2.834	31.5903		2.834	33.3299
2.849	49.408		2.849	31.7384		2.849	33.4923
2.8645	49.5937		2.8645	31.8899		2.8645	33.6601
2.8795	49.7746		2.8795	32.0407		2.8795	33.7921
2.8945	49.9545		2.8945	32.1835		2.8945	33.9317
2.9095	50.1345		2.9095	32.3244		2.9095	34.078
2.9245	50.3132		2.9245	32.4727		2.9245	34.1889
2.9395	50.4919		2.9395	32.6014		2.9395	34.3136
2.955	50.6773		2.955	32.7438		2.955	34.445
2.97	50.8563		2.97	32.8845		2.97	34.5558
2.985	51.035		2.985	33.0072		2.985	34.6649
3	51.2137		3	33.1319		3	34.7683

## Sheet: Figure 2b
The J–V characteristics of the devices were measured with a Keithley 2440 source under a simulated AM1.5G spectrum. With a solar simulator (Newport, 91160), the light intensity was calibrated using a standard silicon solar cell device by the NREL.
Figure 2b	J–V curves
Data-P3HT						Data-R-P3HT						Data-M-P3HT
Reverse			Forward			Reverse			Forward			Reverse			Forward
VOC	JSC		VOC	JSC		VOC	JSC		VOC	JSC		VOC	JSC		VOC	JSC
1.2	-33.2149		-0.2	23.3966		1.2	-24.6543		-0.2	24.0033		1.2	-15.819		-0.2	24.6739
1.18585	-31.2067		-0.18585	23.3799		1.18585	-20.6289		-0.18585	23.9966		1.18585	-8.37957		-0.18585	24.6728
1.1717	-28.695		-0.1717	23.3823		1.1717	-17.1739		-0.1717	24.0167		1.1717	-2.00971		-0.1717	24.66
1.1576	-25.8224		-0.1576	23.3556		1.1576	-14.4046		-0.1576	23.985		1.1576	3.34086		-0.1576	24.6541
1.14345	-22.6884		-0.14345	23.3356		1.14345	-12.184		-0.14345	23.9673		1.14345	7.77871		-0.14345	24.6464
1.1293	-19.4644		-0.1293	23.3231		1.1293	-10.3134		-0.1293	23.9439		1.1293	11.3766		-0.1293	24.6228
1.11515	-16.2729		-0.11515	23.3387		1.11515	-8.55343		-0.11515	23.9469		1.11515	14.244		-0.11515	24.606
1.101	-13.1604		-0.101	23.332		1.101	-6.81743		-0.101	23.9581		1.101	16.4836		-0.101	24.5893
1.08685	-10.5283		-0.08685	23.2974		1.08685	-5.05657		-0.08685	23.9617		1.08685	18.2356		-0.08685	24.5655
1.07275	-8.27714		-0.07275	23.2876		1.07275	-3.26629		-0.07275	23.9683		1.07275	19.5471		-0.07275	24.542
1.0586	-6.44957		-0.0586	23.2464		1.0586	-1.45771		-0.0586	23.9611		1.0586	20.567		-0.0586	24.4996
1.04445	-5.049		-0.04445	23.2257		1.04445	0.41571		-0.04445	23.9309		1.04445	21.3466		-0.04445	24.4888
1.0303	-4.02529		-0.0303	23.1941		1.0303	2.081		-0.0303	23.9019		1.0303	21.9466		-0.0303	24.4885
1.01615	-3.29743		-0.01615	23.1717		1.01615	4.01329		-0.01615	23.8936		1.01615	22.4131		-0.01615	24.4812
1.002	-2.77114		-0.002	23.1737		1.002	5.89429		-0.002	23.9057		1.002	22.782		-0.002	24.4734
0.9879	-2.369		0.0121	23.1767		0.9879	7.69914		0.0121	23.9073		0.9879	23.0317		0.0121	24.4721
0.97375	-2.02586		0.02625	23.1307		0.97375	9.41914		0.02625	23.8979		0.97375	23.2586		0.02625	24.4608
0.9596	-1.69814		0.0404	23.0926		0.9596	11.0287		0.0404	23.8901		0.9596	23.445		0.0404	24.4433
0.94545	-1.33686		0.05455	23.0514		0.94545	12.5131		0.05455	23.8797		0.94545	23.6069		0.05455	24.413
0.9313	-0.95514		0.0687	23.011		0.9313	13.8626		0.0687	23.8613		0.9313	23.7731		0.0687	24.395
0.91715	-0.49314		0.08285	22.9513		0.91715	15.007		0.08285	23.8534		0.91715	23.8977		0.08285	24.3653
0.90305	0.01929		0.09695	22.9227		0.90305	15.8869		0.09695	23.857		0.90305	23.9866		0.09695	24.3408
0.8889	0.58986		0.1111	22.8714		0.8889	16.9314		0.1111	23.8664		0.8889	24.047		0.1111	24.3395
0.87475	1.401		0.12525	22.8277		0.87475	17.8041		0.12525	23.8641		0.87475	24.1033		0.12525	24.3048
0.8606	2.09657		0.1394	22.765		0.8606	18.5606		0.1394	23.8433		0.8606	24.1574		0.1394	24.2884
0.84645	3.22986		0.15355	22.6669		0.84645	19.2233		0.15355	23.7963		0.84645	24.2287		0.15355	24.2503
0.8323	4.48171		0.1677	22.5661		0.8323	19.7959		0.1677	23.7676		0.8323	24.223		0.1677	24.2482
0.8182	5.83286		0.1818	22.4567		0.8182	20.2876		0.1818	23.763		0.8182	24.2546		0.1818	24.1908
0.80405	7.26214		0.19595	22.3519		0.80405	20.7014		0.19595	23.7533		0.80405	24.2666		0.19595	24.1663
0.7899	8.733		0.2101	22.2236		0.7899	21.0763		0.2101	23.7457		0.7899	24.298		0.2101	24.1401
0.77575	10.194		0.22425	22.0936		0.77575	21.3901		0.22425	23.7363		0.77575	24.304		0.22425	24.1358
0.7616	11.609		0.2384	21.9337		0.7616	21.6744		0.2384	23.7296		0.7616	24.338		0.2384	24.1326
0.74745	12.9364		0.25255	21.7424		0.74745	21.9116		0.25255	23.7159		0.74745	24.375		0.2525	24.1165
0.73335	14.1696		0.26665	21.5227		0.73335	22.1207		0.26665	23.7123		0.73335	24.3571		0.26665	24.1074
0.7192	14.7057		0.2808	21.2487		0.7192	22.2973		0.2808	23.6791		0.7192	24.3904		0.2808	24.0988
0.70505	15.9517		0.29495	20.9713		0.70505	22.4704		0.29495	23.6389		0.70505	24.383		0.29495	24.0631
0.6909	16.934		0.3091	20.6646		0.6909	22.618		0.3091	23.618		0.6909	24.4026		0.3091	24.0388
0.67675	17.7683		0.32325	20.3059		0.67675	22.7581		0.32325	23.6023		0.67675	24.3936		0.32325	24.0162
0.66265	18.4957		0.33735	19.9113		0.66265	22.881		0.33735	23.5643		0.66265	24.4087		0.33735	24.0161
0.6485	19.1131		0.3515	19.4263		0.6485	22.9934		0.3515	23.5393		0.6485	24.4173		0.3515	24.0161
0.63435	19.6551		0.36565	18.9087		0.63435	23.0901		0.36565	23.4897		0.63435	24.4243		0.36565	24.0145
0.6202	20.1167		0.3798	18.3314		0.6202	23.1481		0.3798	23.4406		0.6202	24.4264		0.3798	24.0119
0.60605	20.523		0.39395	17.7123		0.60605	23.2193		0.39395	23.3899		0.60605	24.4534		0.39395	24.007
0.5919	20.8614		0.4081	17.0434		0.5919	23.2961		0.4081	23.3726		0.5919	24.4653		0.4081	24.0025
0.5778	21.1431		0.4222	16.3226		0.5778	23.3579		0.4222	23.335		0.5778	24.4457		0.4222	24.0021
0.56365	21.3766		0.43635	15.5523		0.56365	23.4057		0.43635	23.287		0.56365	24.4699		0.43635	24.0001
0.5495	21.605		0.4505	14.7199		0.5495	23.4517		0.4505	23.2324		0.5495	24.4534		0.4505	23.9972
0.53535	21.7911		0.46465	14.3989		0.53535	23.4761		0.46465	23.1451		0.53535	24.4839		0.46465	23.9894
0.5212	21.9554		0.4788	13.3093		0.5212	23.4956		0.4788	23.078		0.5212	24.495		0.4788	23.987
0.50705	22.0956		0.49295	12.3094		0.50705	23.5167		0.49295	22.992		0.50705	24.4839		0.49295	23.9838
0.49295	22.2043		0.50705	11.339		0.49295	23.547		0.50705	22.9117		0.49295	24.4864		0.50705	23.9832
0.4788	22.3044		0.5212	10.369		0.4788	23.598		0.5212	22.822		0.4788	24.519		0.5212	23.979
0.46465	22.3753		0.53535	9.41357		0.46465	23.6354		0.53535	22.7191		0.46465	24.5194		0.53535	23.9767
0.4505	22.3876		0.5495	8.48386		0.4505	23.675		0.5495	22.5774		0.4505	24.532		0.5495	23.9748
0.43635	22.493		0.56365	7.59457		0.43635	23.6867		0.56365	22.3981		0.43635	24.5356		0.56365	23.9744
0.4222	22.5951		0.5778	6.75157		0.4222	23.697		0.5778	22.2287		0.4222	24.5174		0.5778	23.9642
0.4081	22.6661		0.5919	5.96286		0.4081	23.707		0.5919	22.0569		0.4081	24.5346		0.5919	23.9633
0.39395	22.7089		0.60605	5.21729		0.39395	23.7326		0.60605	21.8621		0.39395	24.5414		0.60605	23.9571
0.3798	22.7537		0.6202	4.53029		0.3798	23.7514		0.6202	21.6526		0.3798	24.5327		0.6202	23.9569
0.36565	22.793		0.63435	3.901		0.36565	23.7424		0.63435	21.4126		0.36565	24.5364		0.63435	23.9524
0.3515	22.8421		0.6485	3.327		0.3515	23.7507		0.6485	21.125		0.3515	24.5244		0.6485	23.9522
0.33735	22.87		0.66265	3.08014		0.33735	23.748		0.66265	20.7974		0.33735	24.5064		0.66265	23.9469
0.32325	22.9076		0.67675	2.512		0.32325	23.7526		0.67675	20.5137		0.32325	24.5366		0.67675	23.9455
0.3091	22.9269		0.6909	2.03757		0.3091	23.7734		0.6909	20.0657		0.3091	24.542		0.6909	23.9368
0.29495	22.9529		0.70505	1.62914		0.29495	23.792		0.70505	19.59		0.29495	24.5263		0.70505	23.9335
0.2808	22.9676		0.7192	1.86571		0.2808	23.8054		0.7192	19.0796		0.2808	24.5317		0.7192	23.9317
0.26665	22.99		0.73335	1.81857		0.26665	23.8347		0.73335	18.4904		0.26665	24.5136		0.73335	23.9283
0.2525	23.0109		0.7475	1.42214		0.2525	23.8433		0.7475	17.8291		0.2525	24.5426		0.74745	23.9279
0.2384	23.0357		0.7616	0.95143		0.2384	23.8474		0.7616	17.1169		0.2384	24.5446		0.7616	23.9214
0.22425	23.0639		0.77575	0.58714		0.22425	23.8474		0.77575	16.3319		0.22425	24.5784		0.77575	23.9074
0.2101	23.0884		0.7899	0.28971		0.2101	23.8377		0.7899	15.5004		0.2101	24.5561		0.7899	23.8881
0.19595	23.1101		0.80405	0.28829		0.19595	23.8429		0.80405	14.5936		0.19595	24.574		0.80405	23.8581
0.1818	23.1041		0.8182	0.05857		0.1818	23.8544		0.8182	13.9666		0.1818	24.5916		0.8182	23.8544
0.1677	23.1227		0.8323	-0.03743		0.1677	23.8647		0.8323	12.8024		0.1677	24.5844		0.8323	23.854
0.15355	23.1354		0.84645	-0.31414		0.15355	23.8689		0.84645	11.655		0.15355	24.5966		0.84645	23.8273
0.1394	23.1411		0.8606	-0.54414		0.1394	23.8707		0.8606	10.4916		0.1394	24.6181		0.8606	23.746
0.12525	23.1457		0.87475	-0.75243		0.12525	23.8553		0.87475	9.31214		0.12525	24.5677		0.87475	23.6424
0.1111	23.1846		0.8889	-0.95257		0.1111	23.8547		0.8889	8.11471		0.1111	24.57		0.8889	23.5311
0.09695	23.18		0.90305	-1.15514		0.09695	23.8829		0.90305	6.91057		0.09695	24.5957		0.90305	23.3818
0.08285	23.1911		0.91715	-1.369		0.08285	23.895		0.91715	5.71886		0.08285	24.5861		0.91715	23.249
0.0687	23.1807		0.9313	-1.58557		0.0687	23.9009		0.9313	4.534		0.0687	24.5886		0.9313	23.1053
0.05455	23.1849		0.94545	-1.83957		0.05455	23.9104		0.94545	3.39043		0.05455	24.592		0.94545	22.9257
0.0404	23.2023		0.9596	-2.14471		0.0404	23.896		0.9596	2.26971		0.0404	24.5979		0.9596	22.7246
0.02625	23.2294		0.97375	-2.51843		0.02625	23.8861		0.97375	1.92029		0.02625	24.5999		0.97375	22.4792
0.0121	23.2256		0.9879	-2.98614		0.0121	23.8896		0.9879	0.885		0.0121	24.5997		0.9879	22.1451
-0.002	23.2393		1.002	-3.578		-0.002	23.9069		1.002	-0.28729		-0.002	24.5931		1.002	21.719
-0.01615	23.2483		1.01615	-4.34714		-0.01615	23.9233		1.01615	-1.37014		-0.01615	24.6019		1.01615	21.2503
-0.0303	23.225		1.0303	-5.34214		-0.0303	23.9283		1.0303	-2.17929		-0.0303	24.5733		1.0303	20.6388
-0.04445	23.2076		1.04445	-6.626		-0.04445	23.921		1.04445	-3.24857		-0.04445	24.5729		1.04445	19.8857
-0.0586	23.2297		1.0586	-8.261		-0.0586	23.9189		1.0586	-4.31014		-0.0586	24.5866		1.0586	18.9414
-0.07275	23.244		1.07275	-10.3059		-0.07275	23.912		1.07275	-5.41043		-0.07275	24.5943		1.07275	17.7303
-0.08685	23.2633		1.08685	-12.769		-0.08685	23.9061		1.08685	-6.60271		-0.08685	24.6089		1.08685	16.1847
-0.101	23.2629		1.101	-15.7354		-0.101	23.9251		1.101	-7.96371		-0.101	24.6116		1.101	14.3323
-0.11515	23.2741		1.11515	-18.922		-0.11515	23.937		1.11515	-9.56529		-0.11515	24.6244		1.11515	11.9653
-0.1293	23.2673		1.1293	-22.341		-0.1293	23.9337		1.1293	-11.5149		-0.1293	24.6356		1.1293	9.03414
-0.14345	23.2719		1.14345	-25.8444		-0.14345	23.9417		1.14345	-13.9346		-0.14345	24.6304		1.14345	5.45342
-0.1576	23.2807		1.1576	-29.274		-0.1576	23.917		1.1576	-17.106		-0.1576	24.6314		1.1576	1.17668
-0.1717	23.2937		1.1717	-32.5167		-0.1717	23.9234		1.1717	-20.7013		-0.1717	24.6213		1.1717	-3.95036
-0.18585	23.2941		1.18585	-35.4771		-0.18585	23.9199		1.18585	-25.1227		-0.18585	24.6186		1.18585	-9.82928
-0.2	23.3003		1.2	-38.0804		-0.2	23.9221		1.2	-30.408		-0.2	24.6139		1.2	-16.6467

## Sheet: Figure 2c
Figure 2c	PCE histogram
Data-P3HT					Data-R-P3HT					Data-M-P3HT
VOC	JSC	FF	PCE		VOC	JSC	FF	PCE		VOC	JSC	FF	PCE
0.91575	23.2082	58.7283	12.4815		1.01893	23.5182	66.6628	15.9747		1.14418	24.8778	77.8828	22.1691
0.91162	23.0048	58.7315	12.3169		1.02265	24.182	64.0661	15.8434		1.15961	24.9899	76.1874	22.0779
0.90884	23.6358	55.9097	12.01		1.0202	22.855	66.8666	15.5912		1.1577	24.3818	78.0622	22.0345
0.86287	23.0433	60.1279	11.9554		1.00922	23.5805	64.0578	15.2444		1.15662	24.9852	76.1889	22.0173
0.86935	22.6691	59.8373	11.7924		1.01414	22.6559	66.0374	15.1729		1.1705	24.7245	74.7174	21.6232
0.84685	24.1123	56.3423	11.5049		1.01804	23.6683	64.9709	15.655		1.14944	24.2344	77.3492	21.5464
0.91957	23.7086	51.1458	11.1507		1.00924	22.8268	65.3764	15.0612		1.14757	24.682	76.2224	21.5895
0.85096	22.2371	58.0148	10.9781		1.00904	22.811	64.7702	14.9083		1.14744	24.7373	75.536	21.4406
0.84023	21.9353	58.3244	10.7495		1.02758	23.4415	60.5649	14.5889		1.13872	24.4918	75.972	21.188
0.90364	22.5529	52.5245	10.7043		1.03334	23.2264	60.0442	14.4111		1.11919	24.7348	76.7437	21.245
0.9108	22.9017	49.9582	10.4207		0.96213	23.252	61.24	13.7003		1.10333	23.8136	79.8984	20.9927
0.90878	22.4829	49.9956	10.2151		1.01367	22.6419	59.4254	13.6389		1.14679	24.3759	74.6369	20.8639
0.92109	23.3803	50.7585	10.931		1.00771	22.3677	60.4481	13.6251		1.14588	24.8409	72.9274	20.7586
0.82286	21.7825	56.104	10.0561		0.95053	23.2652	60.9368	13.4757		1.15221	24.5834	72.9204	20.6549
0.86206	24.0881	48.1222	9.9927		0.95712	22.608	61.4927	13.3061		1.15188	24.5828	72.6807	20.5806
0.85595	23.7637	48.0103	9.7656		0.94857	22.4018	62.5336	13.2882		1.15375	24.9261	70.6771	20.3256
0.88619	23.2179	47.0304	9.6768		0.95344	22.5551	61.4053	13.2051		1.14832	24.1443	72.594	20.1269
0.90204	23.3876	45.0988	9.5143		1.00747	22.1358	57.7045	12.8687		1.15606	24.5379	70.3696	19.9619
0.87147	22.6425	47.9914	9.4698		1.0121	22.3021	55.7573	12.5854		1.17014	24.4982	68.6367	19.6757
0.8759	22.5082	45.4928	8.9688		0.89234	23.5855	52.7175	11.095		1.16102	24.575	80.1712	22.8746

## Sheet: Figure 2d
IPCE curves were measured using a standard EQE system (Newport 66902)
Figure 2d	EQE spectra and integrated photocurrent curves
Data-P3HT				Data-R-P3HT				Data-M-P3HT
Lambda (nm)	EQE (%)	Intergrated JSC		Lambda (nm)	EQE (%)	Intergrated JSC		Lambda (nm)	EQE (%)	Intergrated JSC
300	14.7979	0		300	14.6864	0		300	15.8265	0
305	21.6064	0.000142		305	20.452	0.000136		305	24.7729	0.01123
310	28.7317	0.00116		310	30.5652	0.00114		310	31.8486	0.02328
315	34.4367	0.00513		315	35.0395	0.005		315	38.232	0.03816
320	40.1197	0.01321		320	41.3399	0.01785		320	43.4201	0.05702
325	45.9643	0.02688		325	47.5485	0.03633		325	49.5356	0.08129
330	49.4227	0.05141		330	50.5272	0.06552		330	52.5472	0.11607
335	53.5846	0.08103		335	54.5377	0.09958		335	57.0301	0.15581
340	58.0178	0.114		340	60.0663	0.13726		340	61.8688	0.19908
345	59.8529	0.15257		345	61.9556	0.18088		345	64.3728	0.24822
350	61.2362	0.19347		350	63.3234	0.22684		350	65.672	0.29987
355	62.3552	0.24212		355	63.9344	0.28035		355	66.399	0.35902
360	62.2908	0.28751		360	64.4253	0.33063		360	66.8162	0.41498
365	65.6696	0.34105		365	67.5943	0.38919		365	70.0703	0.47917
370	68.1485	0.41096		370	70.102	0.46403		370	72.8893	0.55973
375	72.1265	0.47796		375	74.2858	0.53609		375	77.1543	0.63772
380	73.3613	0.55821		380	75.4275	0.62146		380	78.2187	0.729
385	74.3948	0.62657		385	76.497	0.69489		385	79.4245	0.8084
390	76.5126	0.70504		390	78.3255	0.77832		390	81.4021	0.89793
395	76.185	0.78742		395	78.3764	0.86569		395	81.4705	0.99149
400	76.5099	0.88804		400	78.6149	0.9715		400	81.5906	1.10344
405	75.9121	1.03254		405	78.1063	1.12128		405	81.174	1.25937
410	77.2128	1.17615		410	79.1048	1.26997		410	82.1734	1.41429
415	77.794	1.32935		415	80.0263	1.42829		415	83.0915	1.57884
420	79.2729	1.48988		420	81.2994	1.59409		420	84.5011	1.75101
425	80.556	1.65737		425	82.5326	1.76658		425	85.6682	1.92996
430	81.7932	1.8176		430	83.7863	1.93178		430	86.9753	2.10158
435	82.7815	1.97671		435	84.7589	2.09586		435	87.9506	2.27213
440	83.3317	2.16599		440	85.3708	2.29016		440	88.5755	2.47298
445	83.6656	2.3751		445	85.7472	2.50442		445	88.8233	2.69381
450	83.7916	2.59648		450	85.867	2.73101		450	88.8133	2.9269
455	83.4133	2.83049		455	85.4437	2.97017		455	88.6649	3.17264
460	83.4403	3.06981		460	85.4603	3.21456		460	88.6951	3.42353
465	82.794	3.31381		465	84.813	3.46362		465	88.9805	3.67902
470	82.2622	3.55392		470	84.2801	3.70879		470	88.5492	3.93092
475	81.7664	3.79853		475	83.9512	3.9587		475	88.0741	4.18751
480	81.5461	4.04913		480	83.678	4.21478		480	88.7616	4.45001
485	81.6461	4.30352		485	83.631	4.47436		485	88.8762	4.7162
490	82.05	4.53799		490	83.5857	4.71313		490	88.3024	4.96246
495	82.0839	4.79308		495	83.9008	4.97221		495	88.3731	5.22949
500	82.5446	5.05269		500	84.5434	5.23653		500	88.7174	5.50093
505	83.0515	5.30682		505	84.9894	5.49556		505	88.8252	5.76669
510	83.5831	5.57432		510	85.569	5.76794		510	88.9732	6.0462
515	84.122	5.84273		515	86.0347	6.04119		515	89.3426	6.32669
520	84.598	6.09513		520	86.4646	6.29826		520	89.8265	6.59086
525	84.7454	6.37075		525	86.8171	6.57878		525	90.0796	6.8785
530	85.2891	6.64495		530	87.1881	6.85793		530	90.4513	7.1646
535	85.0303	6.92792		535	86.9917	7.14567		535	90.352	7.45947
540	84.8923	7.21321		540	86.9068	7.43592		540	90.2423	7.75699
545	84.8833	7.4953		545	86.8109	7.72291		545	90.152	8.0512
550	84.7676	7.78286		550	86.7293	8.01528		550	90.0135	8.35073
555	84.7083	8.07512		555	86.7123	8.31248		555	89.9162	8.65487
560	84.6128	8.36189		560	86.627	8.60428		560	89.9478	8.95366
565	84.4501	8.65307		565	86.4455	8.90049		565	89.7202	9.25699
570	84.0604	8.94112		570	86.0909	9.19358		570	89.4702	9.5573
575	83.9744	9.23046		575	85.8199	9.4877		575	89.2767	9.85896
580	83.7925	9.51923		580	85.6596	9.78097		580	89.2081	10.1601
585	83.6751	9.82021		585	85.6286	10.0866		585	89.0531	10.4736
590	83.5915	10.1078		590	85.4248	10.3789		590	89.1041	10.7738
595	83.472	10.3955		595	85.3469	10.6711		595	88.9298	11.0743
600	83.3256	10.69		600	85.1341	10.9701		600	88.747	11.3815
605	83.4103	10.9872		605	85.1629	11.2714		605	88.8157	11.6912
610	83.6049	11.2905		610	85.3962	11.5789		610	88.9125	12.0069
615	83.3274	11.5913		615	85.3085	11.8842		615	88.7819	12.3201
620	83.4827	11.8927		620	85.1981	12.1901		620	88.9062	12.6342
625	83.2334	12.1929		625	85.0885	12.4945		625	88.7119	12.9471
630	83.4597	12.4888		630	85.1525	12.7947		630	88.7011	13.2554
635	83.4776	12.7902		635	85.2943	13.1002		635	88.7819	13.5689
640	83.6164	13.1016		640	85.5215	13.4161		640	88.9519	13.8926
645	83.3338	13.4138		645	85.1882	13.7328		645	88.7319	14.2173
650	83.4546	13.7177		650	85.2281	14.041		650	88.5184	14.5332
655	83.4904	14.0267		655	85.2439	14.3541		655	88.629	14.8536
660	83.4941	14.3178		660	85.3841	14.6497		660	88.5856	15.1562
665	83.0748	14.6279		665	84.9326	14.9642		665	88.2911	15.4779
670	83.2006	14.9459		670	84.859	15.2863		670	88.1847	15.8075
675	82.6062	15.2624		675	84.5642	15.6071		675	87.8438	16.1355
680	82.3784	15.5784		680	84.0769	15.9274		680	87.4805	16.4632
685	81.9372	15.8919		685	83.7697	16.245		685	87.326	16.7888
690	81.5574	16.1565		690	83.4081	16.5142		690	87.0635	17.066
695	81.4776	16.4405		695	83.4471	16.8028		695	87.1992	17.3631
700	81.4173	16.7382		700	83.3354	17.1053		700	87.1961	17.6747
705	81.2341	17.0339		705	82.9075	17.4053		705	87.0729	17.9844
710	81.0793	17.3376		710	82.8689	17.7129		710	87.085	18.3026
715	81.3874	17.6412		715	83.0717	18.0206		715	87.2298	18.6209
720	81.5916	17.8984		720	83.1378	18.2815		720	87.2334	18.8915
725	81.3208	18.1612		725	83.0174	18.5482		725	86.915	19.1674
730	81.2205	18.4157		730	82.9574	18.8068		730	86.7657	19.4348
735	81.309	18.6956		735	82.8659	19.0905		735	86.5192	19.7271
740	81.0981	18.9876		740	82.8044	19.3862		740	86.2276	20.0308
745	81.062	19.2865		745	82.7678	19.689		745	85.937	20.3408
750	80.5592	19.5892		750	82.4546	19.9959		750	85.4971	20.6542
755	80.3419	19.8903		755	82.05	20.3013		755	85.0416	20.9657
760	80.0492	20.1657		760	81.7789	20.5807		760	84.5469	21.2509
765	79.4147	20.2753		765	81.2671	20.695		765	84.0182	21.371
770	79.0898	20.5184		770	80.7959	20.9424		770	83.3883	21.6234
775	78.63	20.8068		775	80.4244	21.2349		775	82.8163	21.9202
780	77.4363	21.0941		780	79.3169	21.5266		780	81.5441	22.2154
785	75.3707	21.3739		785	77.165	21.8108		785	79.2098	22.5026
790	71.4268	21.639		790	73.0353	22.0798		790	74.7762	22.7737
795	63.1471	21.8746		795	64.8453	22.3192		795	65.8524	23.0135
800	51.7492	22.076		800	53.5468	22.5247		800	51.3925	23.2178
805	37.8183	22.2319		805	37.8318	22.6853		805	37.8933	23.3774
810	25.8617	22.3435		810	25.4755	22.8012		810	26.2192	23.4938
815	15.814	22.4118		815	15.7885	22.8699		815	17.0033	23.5692
820	9.55776	22.4476		820	9.42779	22.9065		820	10.9891	23.6142
825	4.88446	22.4691		825	4.81675	22.9287		825	4.66406	23.6456
830	2.82468	22.4811		830	2.77655	22.9415		830	2.79705	23.6683
835	2.13144	22.4889		835	2.13287	22.9502		835	2.13619	23.6871
840	1.2132	22.4945		840	1.24277	22.9568		840	1.17047	23.7038
845	0.67661	22.4977		845	0.65416	22.9611		845	0.54481	23.7178
850	0.31173	22.4994		850	0.29879	22.9627		850	0.23676	23.7302
855	0.34851	22.5005		855	0.17499	22.9634		855	0.06405	23.7418
860	0.37297	22.5017		860	0.028	22.9638		860	0.2175	23.7534
865	0.13516	22.5025		865	0.06648	22.9639		865	0.31477	23.7654
870	0.17826	22.5031		870	0.01713	22.9641		870	0.21951	23.7774
875	0.15451	22.5036		875	0.02114	22.9641		875	0.24173	23.7893
880	0.01047	22.5039		880	0.01143	22.9642		880	0.25121	23.8012
885	0.0105	22.5039		885	0.03317	22.9643		885	0.11554	23.8129
890	0.00472	22.5039		890	0.00182	22.9643		890	0.03885	23.8242
895	0.00101	22.504		895	0.01319	22.9643		895	0.04127	23.8355
900	0.01358	22.504		900	0.00356	22.9644		900	0.06769	23.8467
--

## Sheet: Figure 2e
Figure 2e	steady-state PCE
Data-P3HT				Data-R-P3HT				Data-M-P3HT
Time (s)	JSC	PCE		Time (s)	JSC	PCE		Time (s)	JSC	PCE
0.372	-0.03017	-0.01925		0.372	-0.08029	-0.06423		0.372	-0.09567	-0.0883
0.744	-0.02933	-0.01871		0.744	-0.078	-0.0624		0.744	-0.09317	-0.08599
1.116	-0.02933	-0.01871		1.116	-0.07686	-0.06149		1.116	-0.09087	-0.08387
1.488	-0.029	-0.0185		1.488	-0.07629	-0.06103		1.488	-0.08923	-0.08236
1.86	-0.02917	-0.01861		1.86	-0.07586	-0.06069		1.86	-0.08743	-0.0807
2.232	-0.02917	-0.01861		2.232	18.5813	14.865		2.232	19.9538	18.4174
2.604	-0.02967	-0.01893		2.604	18.5426	14.8341		2.604	20.3728	18.8041
2.976	-0.03017	-0.01925		2.976	18.5904	14.8723		2.976	20.717	19.1218
3.348	-0.0305	-0.01946		3.348	18.586	14.8688		3.348	21.0507	19.4298
3.72	-0.03067	-0.01957		3.72	18.6329	14.9063		3.72	21.3003	19.6602
4.092	18.391	11.7335		4.092	18.622	14.8976		4.092	21.5508	19.8914
4.464	18.082	11.5363		4.464	18.6287	14.903		4.464	21.7302	20.0569
4.836	17.9395	11.4454		4.836	18.6469	14.9175		4.836	21.9218	20.2339
5.208	17.8342	11.3782		5.208	18.6391	14.9113		5.208	22.071	20.3715
5.58	17.7912	11.3508		5.58	18.6653	14.9322		5.58	22.2238	20.5126
5.952	17.7183	11.3043		5.952	18.64	14.912		5.952	22.3367	20.6167
6.324	17.6885	11.2853		6.324	18.6594	14.9275		6.324	22.46	20.7306
6.696	17.623	11.2435		6.696	18.6414	14.9131		6.696	22.5967	20.8567
7.068	17.5882	11.2212		7.068	18.6541	14.9233		7.068	22.6535	20.9092
7.44	17.5453	11.1939		7.44	18.633	14.9064		7.44	22.773	21.0195
7.812	17.5245	11.1806		7.812	18.6577	14.9262		7.812	22.8298	21.0719
8.184	17.4852	11.1555		8.184	18.6461	14.9169		8.184	22.9233	21.1582
8.556	17.444	11.1293		8.556	18.6206	14.8965		8.556	22.9992	21.2282
8.928	17.4215	11.1149		8.928	18.6337	14.907		8.928	23.0747	21.2979
9.3	17.3642	11.0783		9.3	18.622	14.8976		9.3	23.1202	21.3399
9.672	17.35	11.0693		9.672	18.6376	14.9101		9.672	23.1785	21.3938
10.044	17.3117	11.0448		10.044	18.6103	14.8882		10.044	23.2215	21.4334
10.416	17.297	11.0355		10.416	18.617	14.8936		10.416	23.2725	21.4805
10.788	17.2718	11.0194		10.788	18.616	14.8928		10.788	23.3447	21.5471
11.16	17.252	11.0068		11.16	18.6057	14.8846		11.16	23.3833	21.5828
11.532	17.248	11.0042		11.532	18.6061	14.8849		11.532	23.4298	21.6257
11.904	17.1922	10.9686		11.904	18.5791	14.8633		11.904	23.4605	21.654
12.276	17.1737	10.9568		12.276	18.6119	14.8895		12.276	23.5165	21.7057
12.648	17.1507	10.9421		12.648	18.6079	14.8863		12.648	23.5305	21.7187
13.02	17.1287	10.9281		13.02	18.6064	14.8851		13.02	23.576	21.7606
13.392	17.0932	10.9054		13.392	18.5747	14.8598		13.392	23.6227	21.8037
13.764	17.0675	10.8891		13.764	18.5661	14.8529		13.764	23.6292	21.8097
14.136	17.0503	10.8781		14.136	18.5817	14.8654		14.136	23.6612	21.8393
14.508	17.0327	10.8668		14.508	18.5856	14.8685		14.508	23.6915	21.8672
14.88	17.0083	10.8513		14.88	18.5814	14.8651		14.88	23.7205	21.894
15.252	16.9648	10.8236		15.252	18.5479	14.8383		15.252	23.743	21.9148
15.624	16.9717	10.8279		15.624	18.5693	14.8554		15.624	23.7913	21.9594
15.996	16.927	10.7994		15.996	18.5496	14.8397		15.996	23.8023	21.9696
16.368	16.9215	10.7959		16.368	18.5599	14.8479		16.368	23.8417	22.0059
16.74	16.8835	10.7717		16.74	18.5459	14.8367		16.74	23.8405	22.0048
17.112	16.8755	10.7666		17.112	18.5396	14.8317		17.112	23.8725	22.0343
17.484	16.8648	10.7598		17.484	18.559	14.8472		17.484	23.886	22.0468
17.856	16.8317	10.7386		17.856	18.5371	14.8297		17.856	23.9257	22.0834
18.228	16.8257	10.7348		18.228	18.539	14.8312		18.228	23.9098	22.0688
18.6	16.7898	10.7119		18.6	18.5093	14.8074		18.6	23.9297	22.0871
18.972	16.781	10.7063		18.972	18.5384	14.8307		18.972	23.9615	22.1165
19.344	16.7445	10.683		19.344	18.5443	14.8354		19.344	23.9698	22.1242
19.716	16.7503	10.6867		19.716	18.5417	14.8334		19.716	23.9858	22.1389
20.088	16.7275	10.6722		20.088	18.5153	14.8122		20.088	23.9902	22.1429
20.46	16.7155	10.6645		20.46	18.5167	14.8134		20.46	24.0157	22.1665
20.832	16.7013	10.6555		20.832	18.5443	14.8354		20.832	24.0302	22.1798
21.204	16.6925	10.6498		21.204	18.5049	14.8039		21.204	24.066	22.2129
21.576	16.6628	10.6309		21.576	18.5123	14.8098		21.576	24.0488	22.1971
21.948	16.6422	10.6177		21.948	18.5039	14.8031		21.948	24.0715	22.218
22.32	16.6268	10.6079		22.32	18.5181	14.8145		22.32	24.0683	22.2151
22.692	16.6217	10.6046		22.692	18.5197	14.8158		22.692	24.1075	22.2512
23.064	16.6035	10.593		23.064	18.5091	14.8073		23.064	24.086	22.2314
23.436	16.5972	10.589		23.436	18.5109	14.8087		23.436	24.1297	22.2717
23.808	16.5615	10.5662		23.808	18.4794	14.7835		23.808	24.1445	22.2854
24.18	16.5627	10.567		24.18	18.5061	14.8049		24.18	24.141	22.2821
24.552	16.5195	10.5394		24.552	18.4863	14.789		24.552	24.136	22.2775
24.924	16.5338	10.5486		24.924	18.4887	14.791		24.924	24.1648	22.3041
25.296	16.5218	10.5409		25.296	18.4986	14.7989		25.296	24.141	22.2821
25.668	16.511	10.534		25.668	18.5059	14.8047		25.668	24.1567	22.2966
26.04	16.5077	10.5319		26.04	18.519	14.8152		26.04	24.177	22.3154
26.412	16.4908	10.5212		26.412	18.4617	14.7694		26.412	24.19	22.3274
26.784	16.4807	10.5147		26.784	18.4779	14.7823		26.784	24.1992	22.3358
27.156	16.4512	10.4958		27.156	18.4886	14.7909		27.156	24.1717	22.3104
27.528	16.4642	10.5041		27.528	18.4944	14.7955		27.528	24.19	22.3274
27.9	16.4387	10.4879		27.9	18.4707	14.7766		27.9	24.1972	22.334
28.272	16.4485	10.4941		28.272	18.4764	14.7811		28.272	24.2187	22.3538
28.644	16.416	10.4734		28.644	18.4907	14.7926		28.644	24.2125	22.3481
29.016	16.4192	10.4754		29.016	18.4711	14.7769		29.016	24.216	22.3514
29.388	16.4108	10.4701		29.388	18.4904	14.7923		29.388	24.246	22.3791
29.76	16.3898	10.4567		29.76	18.473	14.7784		29.76	24.2533	22.3858
30.132	16.3907	10.4573		30.132	18.4761	14.7809		30.132	24.247	22.38
30.504	16.3688	10.4433		30.504	18.4691	14.7753		30.504	24.2652	22.3968
30.876	16.379	10.4498		30.876	18.4524	14.7619		30.876	24.2768	22.4075
31.248	16.3578	10.4363		31.248	18.4819	14.7855		31.248	24.2395	22.3731
31.62	16.363	10.4396		31.62	18.4701	14.7761		31.62	24.2682	22.3995
31.992	16.3385	10.424		31.992	18.4714	14.7771		31.992	24.2473	22.3803
32.364	16.337	10.423		32.364	18.4473	14.7578		32.364	24.2728	22.4038
32.736	16.3358	10.4223		32.736	18.455	14.764		32.736	24.2478	22.3807
33.108	16.3243	10.4149		33.108	18.4706	14.7765		33.108	24.2662	22.3977
33.48	16.3142	10.4084		33.48	18.4519	14.7615		33.48	24.2708	22.402
33.852	16.2993	10.399		33.852	18.4606	14.7685		33.852	24.2777	22.4083
34.224	16.3052	10.4027		34.224	18.4414	14.7531		34.224	24.2945	22.4238
34.596	16.2812	10.3874		34.596	18.4601	14.7681		34.596	24.2873	22.4172
34.968	16.2968	10.3974		34.968	18.452	14.7616		34.968	24.295	22.4243
35.34	16.2715	10.3812		35.34	18.4486	14.7589		35.34	24.272	22.4031
35.712	16.2843	10.3894		35.712	18.437	14.7496		35.712	24.2958	22.425
36.084	16.2685	10.3793		36.084	18.4517	14.7614		36.084	24.2922	22.4217
36.456	16.2638	10.3763		36.456	18.4547	14.7638		36.456	24.3075	22.4358
36.828	16.257	10.372		36.828	18.4544	14.7635		36.828	24.3012	22.43
37.2	16.2412	10.3619		37.2	18.4506	14.7605		37.2	24.2918	22.4214
37.572	16.2508	10.368		37.572	18.4304	14.7443		37.572	24.3323	22.4587
37.944	16.2208	10.3489		37.944	18.459	14.7672		37.944	24.3092	22.4374
38.316	16.225	10.3515		38.316	18.4261	14.7409		38.316	24.3282	22.4549
38.688	16.215	10.3452		38.688	18.4346	14.7477		38.688	24.298	22.4271
39.06	16.2198	10.3483		39.06	18.4166	14.7333		39.06	24.3245	22.4515
39.432	16.2023	10.3371		39.432	18.4419	14.7535		39.432	24.2652	22.3968
39.804	16.2012	10.3363		39.804	18.4426	14.7541		39.804	24.3085	22.4367
40.176	16.2072	10.3402		40.176	18.4044	14.7235		40.176	24.3055	22.434
40.548	16.1903	10.3294		40.548	18.4304	14.7443		40.548	24.3313	22.4578
40.92	16.1958	10.3329		40.92	18.4323	14.7458		40.92	24.3147	22.4424
41.292	16.1697	10.3163		41.292	18.4356	14.7485		41.292	24.3198	22.4472
41.664	16.1843	10.3256		41.664	18.438	14.7504		41.664	24.3488	22.474
42.036	16.1743	10.3192		42.036	18.4067	14.7254		42.036	24.3088	22.437
42.408	16.1765	10.3206		42.408	18.428	14.7424		42.408	24.3277	22.4544
42.78	16.1625	10.3117		42.78	18.4223	14.7378		42.78	24.3198	22.4472
43.152	16.158	10.3088		43.152	18.429	14.7432		43.152	24.3627	22.4867
43.524	16.1673	10.3148		43.524	18.4279	14.7423		43.524	24.3327	22.4591
43.896	16.151	10.3043		43.896	18.4097	14.7278		43.896	24.3545	22.4792
44.268	16.1553	10.3071		44.268	18.4247	14.7398		44.268	24.3238	22.4509
44.64	16.1332	10.293		44.64	18.4004	14.7203		44.64	24.3445	22.47
45.012	16.1488	10.303		45.012	18.4254	14.7403		45.012	24.3407	22.4664
45.384	16.1327	10.2926		45.384	18.4021	14.7217		45.384	24.3235	22.4506
45.756	16.138	10.296		45.756	18.4149	14.7319		45.756	24.3537	22.4784
46.128	16.1255	10.2881		46.128	18.4044	14.7235		46.128	24.3323	22.4587
46.5	16.1372	10.2955		46.5	18.3923	14.7138		46.5	24.3397	22.4655
46.872	16.1398	10.2972		46.872	18.4183	14.7346		46.872	24.3257	22.4526
47.244	16.1168	10.2825		47.244	18.4133	14.7306		47.244	24.3692	22.4927
47.616	16.1332	10.293		47.616	18.4224	14.7379		47.616	24.3312	22.4577
47.988	16.1202	10.2847		47.988	18.3991	14.7193		47.988	24.3782	22.501
48.36	16.1402	10.2974		48.36	18.3966	14.7173		48.36	24.3327	22.4591
48.732	16.0908	10.266		48.732	18.404	14.7232		48.732	24.3688	22.4924
49.104	16.086	10.2629		49.104	18.4221	14.7377		49.104	24.358	22.4824
49.476	16.095	10.2686		49.476	18.3903	14.7122		49.476	24.356	22.4806
49.848	16.113	10.2801		49.848	18.3817	14.7054		49.848	24.366	22.4898
50.22	16.0972	10.27		50.22	18.4097	14.7278		50.22	24.3557	22.4803
50.592	16.0853	10.2624		50.592	18.3963	14.717		50.592	24.3767	22.4997
50.964	16.0978	10.2704		50.964	18.4009	14.7207		50.964	24.354	22.4787
51.336	16.0823	10.2605		51.336	18.3679	14.6943		51.336	24.3723	22.4957
51.708	16.0998	10.2717		51.708	18.3816	14.7053		51.708	24.3512	22.4761
52.08	16.0688	10.2519		52.08	18.4003	14.7202		52.08	24.3862	22.5084
52.452	16.0688	10.2519		52.452	18.3934	14.7147		52.452	24.349	22.4741
52.824	16.0842	10.2617		52.824	18.3936	14.7149		52.824	24.3647	22.4886
53.196	16.082	10.2603		53.196	18.3517	14.6814		53.196	24.369	22.4926
53.568	16.0747	10.2556		53.568	18.395	14.716		53.568	24.3632	22.4872
53.94	16.0483	10.2388		53.94	18.3914	14.7131		53.94	24.3597	22.484
54.312	16.0758	10.2564		54.312	18.38	14.704		54.312	24.3473	22.4726
54.684	16.0607	10.2467		54.684	18.3679	14.6943		54.684	24.3745	22.4977
55.056	16.0612	10.247		55.056	18.364	14.6912		55.056	24.3537	22.4784
55.428	16.0535	10.2421		55.428	18.3959	14.7167		55.428	24.3785	22.5014
55.8	16.0602	10.2464		55.8	18.3614	14.6891		55.8	24.3357	22.4618
56.172	16.0685	10.2517		56.172	18.371	14.6968		56.172	24.3735	22.4967
56.544	16.0512	10.2406		56.544	18.3611	14.6889		56.544	24.3513	22.4763
56.916	16.0477	10.2384		56.916	18.3813	14.705		56.916	24.3843	22.5067
57.288	16.0385	10.2326		57.288	18.3813	14.705		57.288	24.3683	22.492
57.66	16.0595	10.246		57.66	18.3667	14.6934		57.66	24.3533	22.4781
58.032	16.0323	10.2286		58.032	18.3824	14.7059		58.032	24.3677	22.4914
58.404	16.0377	10.232		58.404	18.3486	14.6789		58.404	24.381	22.5037
58.776	16.0327	10.2288		58.776	18.3616	14.6893		58.776	24.391	22.5129
59.148	16.0382	10.2324		59.148	18.3489	14.6791		59.148	24.3148	22.4426
59.52	16.0358	10.2309		59.52	18.3694	14.6955		59.52	24.3642	22.4881
59.892	16.0138	10.2168		59.892	18.3546	14.6837		59.892	24.3468	22.4721
60.264	16.03	10.2271		60.264	18.3573	14.6858		60.264	24.366	22.4898
60.636	16.0348	10.2302		60.636	18.3533	14.6826		60.636	24.3382	22.4641
61.008	16.0467	10.2378		61.008	18.3289	14.6631		61.008	24.3617	22.4858
61.38	16.0095	10.2141		61.38	18.3747	14.6998		61.38	24.3617	22.4858
61.752	16.0222	10.2221		61.752	18.3484	14.6787		61.752	24.3288	22.4555
62.124	16.0275	10.2256		62.124	18.3404	14.6723		62.124	24.3555	22.4801
62.496	16.0335	10.2294		62.496	18.3286	14.6629		62.496	24.3283	22.455
62.868	16.0185	10.2198		62.868	18.3503	14.6802		62.868	24.3832	22.5057
63.24	15.9945	10.2045		63.24	18.3459	14.6767		63.24	24.3533	22.4781
63.612	16.0193	10.2203		63.612	18.324	14.6592		63.612	24.3733	22.4966
63.984	16.008	10.2131		63.984	18.35	14.68		63.984	24.3545	22.4792
64.356	16.0092	10.2139		64.356	18.3419	14.6735		64.356	24.369	22.4926
64.728	15.9888	10.2009		64.728	18.3537	14.683		64.728	24.3662	22.49
65.1	16.0093	10.214		65.1	18.3271	14.6617		65.1	24.3405	22.4663
65.472	16.0087	10.2135		65.472	18.3383	14.6706		65.472	24.3637	22.4877
65.844	16.0087	10.2135		65.844	18.3176	14.6541		65.844	24.3535	22.4783
66.216	15.996	10.2055		66.216	18.3396	14.6717		66.216	24.3575	22.482
66.588	16.0018	10.2092		66.588	18.3346	14.6677		66.588	24.3387	22.4646
66.96	16.0113	10.2152		66.96	18.3219	14.6575		66.96	24.362	22.4861
67.332	15.9873	10.1999		67.332	18.3141	14.6513		67.332	24.3523	22.4772
67.704	16.0018	10.2092		67.704	18.3087	14.647		67.704	24.3808	22.5035
68.076	15.9825	10.1968		68.076	18.326	14.6608		68.076	24.338	22.464
68.448	16.0025	10.2096		68.448	18.3137	14.651		68.448	24.3705	22.494
68.82	15.9785	10.1943		68.82	18.323	14.6584		68.82	24.3495	22.4746
69.192	15.9735	10.1911		69.192	18.3027	14.6422		69.192	24.3263	22.4532
69.564	16.0077	10.2129		69.564	18.3233	14.6586		69.564	24.3498	22.4749
69.936	15.9953	10.205		69.936	18.3119	14.6495		69.936	24.3313	22.4578
70.308	15.9942	10.2043		70.308	18.3119	14.6495		70.308	24.3562	22.4807
70.68	16.005	10.2112		70.68	18.3231	14.6585		70.68	24.309	22.4372
71.052	16.0022	10.2094		71.052	18.3084	14.6467		71.052	24.3545	22.4792
71.424	16.0028	10.2098		71.424	18.3219	14.6575		71.424	24.3558	22.4804
71.796	15.9612	10.1832		71.796	18.2933	14.6346		71.796	24.3513	22.4763
72.168	15.9972	10.2062		72.168	18.3116	14.6493		72.168	24.3283	22.455
72.54	15.9987	10.2072		72.54	18.3054	14.6443		72.54	24.3543	22.4791
72.912	15.9927	10.2033		72.912	18.3076	14.6461		72.912	24.3415	22.4672
73.284	15.983	10.1972		73.284	18.2997	14.6398		73.284	24.3532	22.478
73.656	15.9673	10.1872		73.656	18.3043	14.6434		73.656	24.3575	22.482
74.028	15.9952	10.2049		74.028	18.2981	14.6385		74.028	24.344	22.4695
74.4	15.9702	10.189		74.4	18.2936	14.6349		74.4	24.3657	22.4895
74.772	15.9842	10.1979		74.772	18.3047	14.6438		74.772	24.3433	22.4689
75.144	15.9683	10.1878		75.144	18.2729	14.6183		75.144	24.363	22.487
75.516	15.9833	10.1974		75.516	18.283	14.6264		75.516	24.3447	22.4701
75.888	15.9652	10.1858		75.888	18.281	14.6248		75.888	24.3615	22.4857
76.26	15.96	10.1825		76.26	18.3023	14.6418		76.26	24.3388	22.4647
76.632	15.9863	10.1993		76.632	18.2849	14.6279		76.632	24.3348	22.4611
77.004	15.9872	10.1998		77.004	18.2964	14.6371		77.004	24.3497	22.4747
77.376	15.9938	10.2041		77.376	18.2876	14.6301		77.376	24.354	22.4787
77.748	15.9753	10.1923		77.748	18.2783	14.6226		77.748	24.35	22.475
78.12	15.9948	10.2047		78.12	18.293	14.6344		78.12	24.3255	22.4524
78.492	15.991	10.2023		78.492	18.2759	14.6207		78.492	24.3792	22.502
78.864	15.9987	10.2072		78.864	18.2801	14.6241		78.864	24.3178	22.4454
79.236	15.9653	10.1859		79.236	18.257	14.6056		79.236	24.3288	22.4555
79.608	15.9772	10.1934		79.608	18.2817	14.6254		79.608	24.3388	22.4647
79.98	15.987	10.1997		79.98	18.2651	14.6121		79.98	24.3557	22.4803
80.352	15.9877	10.2001		80.352	18.2794	14.6235		80.352	24.3325	22.4589
80.724	15.9823	10.1967		80.724	18.255	14.604		80.724	24.3042	22.4327
81.096	15.9482	10.1749		81.096	18.2607	14.6086		81.096	24.3458	22.4712
81.468	15.9772	10.1934		81.468	18.245	14.596		81.468	24.3255	22.4524
81.84	15.9793	10.1948		81.84	18.2684	14.6147		81.84	24.3155	22.4432
82.212	15.9827	10.1969		82.212	18.2647	14.6118		82.212	24.2935	22.4229
82.584	15.9702	10.189		82.584	18.2564	14.6051		82.584	24.3288	22.4555
82.956	15.9702	10.189		82.956	18.2617	14.6094		82.956	24.3067	22.4351
83.328	15.9792	10.1947		83.328	18.2429	14.5943		83.328	24.3262	22.4531
83.7	15.978	10.194		83.7	18.2646	14.6117		83.7	24.314	22.4418
84.072	15.9903	10.2018		84.072	18.2573	14.6058		84.072	24.3208	22.4481
84.444	15.9538	10.1785		84.444	18.265	14.612		84.444	24.332	22.4584
84.816	15.9798	10.1951		84.816	18.2366	14.5893		84.816	24.3128	22.4408
85.188	15.9732	10.1909		85.188	18.2531	14.6025		85.188	24.3333	22.4597
85.56	15.9758	10.1926		85.56	18.261	14.6088		85.56	24.326	22.4529
85.932	15.9637	10.1848		85.932	18.258	14.6064		85.932	24.3403	22.4661
86.304	15.9657	10.1861		86.304	18.2463	14.597		86.304	24.3107	22.4387
86.676	15.9802	10.1953		86.676	18.2261	14.5809		86.676	24.325	22.452
87.048	15.9677	10.1874		87.048	18.246	14.5968		87.048	24.3162	22.4438
87.42	15.9677	10.1874		87.42	18.2383	14.5906		87.42	24.2875	22.4174
87.792	15.9658	10.1862		87.792	18.2481	14.5985		87.792	24.321	22.4483
88.164	15.9783	10.1942		88.164	18.2213	14.577		88.164	24.2953	22.4246
88.536	15.9575	10.1809		88.536	18.2414	14.5931		88.536	24.3328	22.4592
88.908	15.9613	10.1833		88.908	18.2379	14.5903		88.908	24.3112	22.4392
89.28	15.9595	10.1822		89.28	18.2416	14.5933		89.28	24.34	22.4658
89.652	15.9737	10.1912		89.652	18.2459	14.5967		89.652	24.293	22.4224
90.024	15.9783	10.1942		90.024	18.218	14.5744		90.024	24.3103	22.4384
90.396	15.9403	10.1699		90.396	18.2333	14.5866		90.396	24.2967	22.4258
90.768	15.954	10.1786		90.768	18.2086	14.5669		90.768	24.2973	22.4264
91.14	15.9577	10.181		91.14	18.2284	14.5827		91.14	24.3127	22.4406
91.512	15.9692	10.1883		91.512	18.2287	14.583		91.512	24.283	22.4132
91.884	15.9417	10.1708		91.884	18.2407	14.5926		91.884	24.3032	22.4318
92.256	15.9507	10.1765		92.256	18.2244	14.5795		92.256	24.2857	22.4157
92.628	15.9623	10.184		92.628	18.2134	14.5707		92.628	24.3052	22.4337
93	15.9745	10.1917		93	18.2254	14.5803		93	24.2853	22.4154
93.372	15.9572	10.1807		93.372	18.2227	14.5782		93.372	24.3132	22.4411
93.744	15.9392	10.1692		93.744	18.232	14.5856		93.744	24.2885	22.4183
94.116	15.9637	10.1848		94.116	18.1881	14.5505		94.116	24.2947	22.424
94.488	15.9517	10.1772		94.488	18.217	14.5736		94.488	24.2993	22.4283
94.86	15.9622	10.1839		94.86	18.2163	14.573		94.86	24.2863	22.4163
95.232	15.9368	10.1677		95.232	18.2217	14.5774		95.232	24.3302	22.4567
95.604	15.9553	10.1795		95.604	18.2157	14.5726		95.604	24.2932	22.4226
95.976	15.9648	10.1856		95.976	18.1936	14.5549		95.976	24.2967	22.4258
96.348	15.9553	10.1795		96.348	18.2183	14.5746		96.348	24.2798	22.4103
96.72	15.9575	10.1809		96.72	18.1914	14.5531		96.72	24.2995	22.4284
97.092	15.9392	10.1692		97.092	18.2003	14.5602		97.092	24.2733	22.4043
97.464	15.9632	10.1845		97.464	18.1787	14.543		97.464	24.2913	22.4209
97.836	15.9417	10.1708		97.836	18.2024	14.5619		97.836	24.3027	22.4314
98.208	15.9488	10.1754		98.208	18.201	14.5608		98.208	24.2955	22.4247
98.58	15.9417	10.1708		98.58	18.2153	14.5722		98.58	24.2813	22.4117
98.952	15.9505	10.1764		98.952	18.1929	14.5543		98.952	24.2588	22.3909
99.324	15.9483	10.175		99.324	18.1831	14.5465		99.324	24.306	22.4344
99.696	15.946	10.1736		99.696	18.204	14.5632		99.696	24.2632	22.3949
100.068	15.9457	10.1733		100.068	18.183	14.5464		100.068	24.2705	22.4017
100.44	15.939	10.1691		100.44	18.1946	14.5557		100.44	24.2657	22.3972
100.812	15.9555	10.1796		100.812	18.1573	14.5258		100.812	24.2755	22.4063
101.184	15.9255	10.1605		101.184	18.19	14.552		101.184	24.2752	22.406
101.556	15.9453	10.1731		101.556	18.1871	14.5497		101.556	24.2648	22.3964
101.928	15.9467	10.174		101.928	18.2016	14.5613		101.928	24.2487	22.3815
102.3	15.97	10.1889		102.3	18.1669	14.5335		102.3	24.2593	22.3914
102.672	15.9423	10.1712		102.672	18.1706	14.5365		102.672	24.2665	22.398
103.044	15.9247	10.1599		103.044	18.1931	14.5545		103.044	24.233	22.3671
103.416	15.9555	10.1796		103.416	18.1706	14.5365		103.416	24.2733	22.4043
103.788	15.9513	10.1769		103.788	18.178	14.5424		103.788	24.242	22.3754
104.16	15.9573	10.1808		104.16	18.166	14.5328		104.16	24.2615	22.3934
104.532	15.9385	10.1688		104.532	18.2009	14.5607		104.532	24.2292	22.3635
104.904	15.9617	10.1835		104.904	18.1751	14.5401		104.904	24.2495	22.3823
105.276	15.9473	10.1744		105.276	18.1869	14.5495		105.276	24.2615	22.3934
105.648	15.966	10.1863		105.648	18.1817	14.5454		105.648	24.2447	22.3778
106.02	15.9388	10.169		106.02	18.1859	14.5487		106.02	24.2502	22.3829
106.392	15.9412	10.1705		106.392	18.192	14.5536		106.392	24.2423	22.3757
106.764	15.957	10.1806		106.764	18.169	14.5352		106.764	24.2393	22.3729
107.136	15.944	10.1723		107.136	18.1891	14.5513		107.136	24.229	22.3634
107.508	15.9563	10.1801		107.508	18.157	14.5256		107.508	24.2408	22.3743
107.88	15.9243	10.1597		107.88	18.1789	14.5431		107.88	24.235	22.3689
108.252	15.9562	10.18		108.252	18.1577	14.5262		108.252	24.2452	22.3783
108.624	15.9448	10.1728		108.624	18.1759	14.5407		108.624	24.2443	22.3775
108.996	15.9413	10.1706		108.996	18.1749	14.5399		108.996	24.224	22.3588
109.368	15.9363	10.1674		109.368	18.1556	14.5245		109.368	24.2507	22.3834
109.74	15.9332	10.1654		109.74	18.1719	14.5375		109.74	24.2332	22.3672
110.112	15.9487	10.1753		110.112	18.1283	14.5026		110.112	24.242	22.3754
110.484	15.9292	10.1628		110.484	18.1584	14.5267		110.484	24.2385	22.3721
110.856	15.9408	10.1702		110.856	18.1424	14.5139		110.856	24.2472	22.3801
111.228	15.9347	10.1663		111.228	18.16	14.528		111.228	24.2242	22.3589
111.6	15.9455	10.1732		111.6	18.151	14.5208		111.6	24.2233	22.3581
111.972	15.9327	10.165		111.972	18.1451	14.5161		111.972	24.245	22.3781
112.344	15.9515	10.1771		112.344	18.1706	14.5365		112.344	24.2363	22.3701
112.716	15.9398	10.1696		112.716	18.1529	14.5223		112.716	24.2555	22.3878
113.088	15.9557	10.1797		113.088	18.1591	14.5273		113.088	24.2263	22.3609
113.46	15.9522	10.1775		113.46	18.1233	14.4986		113.46	24.2273	22.3618
113.832	15.9287	10.1625		113.832	18.1559	14.5247		113.832	24.217	22.3523
114.204	15.9542	10.1788		114.204	18.1587	14.527		114.204	24.1987	22.3354
114.576	15.9427	10.1714		114.576	18.1591	14.5273		114.576	24.2468	22.3798
114.948	15.9567	10.1804		114.948	18.126	14.5008		114.948	24.2167	22.352
115.32	15.9253	10.1604		115.32	18.133	14.5064		115.32	24.2322	22.3663
115.692	15.9303	10.1636		115.692	18.1517	14.5214		115.692	24.2165	22.3518
116.064	15.937	10.1678		116.064	18.1241	14.4993		116.064	24.2338	22.3678
116.436	15.93	10.1633		116.436	18.1404	14.5123		116.436	24.2135	22.3491
116.808	15.9333	10.1655		116.808	18.1231	14.4985		116.808	24.2238	22.3586
117.18	15.9142	10.1532		117.18	18.1353	14.5082		117.18	24.2368	22.3706
117.552	15.945	10.1729		117.552	18.1444	14.5155		117.552	24.202	22.3385
117.924	15.928	10.1621		117.924	18.1327	14.5062		117.924	24.2185	22.3537
118.296	15.9308	10.1639		118.296	18.1416	14.5133		118.296	24.226	22.3606
118.668	15.9183	10.1559		118.668	18.1297	14.5038		118.668	24.233	22.3671
119.04	15.943	10.1716		119.04	18.142	14.5136		119.04	24.2225	22.3574
119.412	15.9433	10.1718		119.412	18.1081	14.4865		119.412	24.2225	22.3574
119.784	15.9252	10.1603		119.784	18.1079	14.4863		119.784	24.2257	22.3603
120.156	15.923	10.1589		120.156	18.121	14.4968		120.156	24.2267	22.3612
120.528	15.9402	10.1698		120.528	18.1117	14.4894		120.528	24.2388	22.3724
120.9	15.9423	10.1712		120.9	18.1129	14.4903		120.9	24.1963	22.3332
121.272	15.9207	10.1574		121.272	18.0909	14.4727		121.272	24.2282	22.3626
121.644	15.917	10.155		121.644	18.1214	14.4971		121.644	24.207	22.3431
122.016	15.9488	10.1754		122.016	18.1021	14.4817		122.016	24.2298	22.3641
122.388	15.9313	10.1642		122.388	18.1249	14.4999		122.388	24.1903	22.3277
122.76	15.9477	10.1746		122.76	18.1199	14.4959		122.76	24.1978	22.3346
123.132	15.9495	10.1758		123.132	18.1119	14.4895		123.132	24.201	22.3375
123.504	15.9593	10.1821		123.504	18.1193	14.4954		123.504	24.1747	22.3132
123.876	15.9488	10.1754		123.876	18.0931	14.4745		123.876	24.1927	22.3298
124.248	15.9317	10.1644		124.248	18.1179	14.4943		124.248	24.1957	22.3326
124.62	15.9533	10.1782		124.62	18.0929	14.4743		124.62	24.2172	22.3524
124.992	15.9432	10.1717		124.992	18.1059	14.4847		124.992	24.1933	22.3304
125.364	15.9508	10.1766		125.364	18.0974	14.4779		125.364	24.1743	22.3129
125.736	15.9373	10.168		125.736	18.091	14.4728		125.736	24.1857	22.3234
126.108	15.9408	10.1702		126.108	18.0981	14.4785		126.108	24.1915	22.3287
126.48	15.954	10.1786		126.48	18.1099	14.4879		126.48	24.2028	22.3392
126.852	15.9308	10.1639		126.852	18.1066	14.4853		126.852	24.1808	22.3189
127.224	15.9478	10.1747		127.224	18.0804	14.4643		127.224	24.2088	22.3448
127.596	15.9347	10.1663		127.596	18.0946	14.4757		127.596	24.1683	22.3074
127.968	15.9588	10.1817		127.968	18.0984	14.4787		127.968	24.1887	22.3261
128.34	15.9438	10.1722		128.34	18.1034	14.4827		128.34	24.1913	22.3286
128.712	15.9393	10.1693		128.712	18.0927	14.4742		128.712	24.1893	22.3268
129.084	15.9393	10.1693		129.084	18.0897	14.4718		129.084	24.1875	22.3251
129.456	15.9463	10.1738		129.456	18.0917	14.4734		129.456	24.1765	22.3149
129.828	15.9508	10.1766		129.828	18.0816	14.4653		129.828	24.1968	22.3337
130.2	15.9295	10.163		130.2	18.0927	14.4742		130.2	24.1877	22.3252
130.572	15.9385	10.1688		130.572	18.0617	14.4494		130.572	24.1942	22.3312
130.944	15.9388	10.169		130.944	18.0983	14.4786		130.944	24.1853	22.3231
131.316	15.9588	10.1817		131.316	18.0694	14.4555		131.316	24.1995	22.3361
131.688	15.9363	10.1674		131.688	18.093	14.4744		131.688	24.1982	22.3349
132.06	15.9513	10.1769		132.06	18.0743	14.4594		132.06	24.1727	22.3114
132.432	15.9438	10.1722		132.432	18.0739	14.4591		132.432	24.1707	22.3095
132.804	15.956	10.1799		132.804	18.0813	14.465		132.804	24.177	22.3154
133.176	15.9498	10.176		133.176	18.0701	14.4561		133.176	24.1737	22.3123
133.548	15.924	10.1595		133.548	18.085	14.468		133.548	24.1643	22.3037
133.92	15.9402	10.1698		133.92	18.0506	14.4405		133.92	24.1707	22.3095
134.292	15.9512	10.1768		134.292	18.0796	14.4637		134.292	24.1653	22.3046
134.664	15.9605	10.1828		134.664	18.0459	14.4367		134.664	24.1603	22.3
135.036	15.927	10.1614		135.036	18.0727	14.4582		135.036	24.1948	22.3318
135.408	15.9453	10.1731		135.408	18.0577	14.4462		135.408	24.1583	22.2981
135.78	15.9482	10.1749		135.78	18.0729	14.4583		135.78	24.1812	22.3192
136.152	15.948	10.1748		136.152	18.0713	14.457		136.152	24.166	22.3052
136.524	15.9462	10.1737		136.524	18.045	14.436		136.524	24.1758	22.3143
136.896	15.9373	10.168		136.896	18.0696	14.4557		136.896	24.1478	22.2885
137.268	15.9485	10.1751		137.268	18.0524	14.4419		137.268	24.1797	22.3178
137.64	15.936	10.1672		137.64	18.062	14.4496		137.64	24.1957	22.3326
138.012	15.9513	10.1769		138.012	18.0376	14.4301		138.012	24.152	22.2923
138.384	15.9345	10.1662		138.384	18.0463	14.437		138.384	24.191	22.3283
138.756	15.9545	10.179		138.756	18.0386	14.4309		138.756	24.1453	22.2861
139.128	15.9503	10.1763		139.128	18.0621	14.4497		139.128	24.1525	22.2928
139.5	15.9527	10.1778		139.5	18.0523	14.4418		139.5	24.1408	22.282
139.872	15.9513	10.1769		139.872	18.0347	14.4278		139.872	24.1502	22.2906
140.244	15.9398	10.1696		140.244	18.0434	14.4347		140.244	24.1557	22.2957
140.616	15.9518	10.1773		140.616	18.0449	14.4359		140.616	24.1707	22.3095
140.988	15.9343	10.1661		140.988	18.0564	14.4451		140.988	24.1782	22.3164
141.36	15.9477	10.1746		141.36	18.0253	14.4202		141.36	24.1442	22.2851
141.732	15.9425	10.1713		141.732	18.0459	14.4367		141.732	24.1632	22.3026
142.104	15.9403	10.1699		142.104	18.0397	14.4318		142.104	24.1573	22.2972
142.476	15.9563	10.1801		142.476	18.0554	14.4443		142.476	24.1373	22.2788
142.848	15.9355	10.1669		142.848	18.0346	14.4277		142.848	24.1393	22.2806
143.22	15.951	10.1767		143.22	18.0274	14.4219		143.22	24.1478	22.2885
143.592	15.9412	10.1705		143.592	18.0297	14.4238		143.592	24.1572	22.2971
143.964	15.9622	10.1839		143.964	18.0269	14.4215		143.964	24.1335	22.2752
144.336	15.9337	10.1657		144.336	18.0434	14.4347		144.336	24.1613	22.3009
144.708	15.9378	10.1683		144.708	18.0197	14.4158		144.708	24.1473	22.288
145.08	15.9455	10.1732		145.08	18.0361	14.4289		145.08	24.1522	22.2924
145.452	15.946	10.1736		145.452	18.0237	14.419		145.452	24.1403	22.2815
145.824	15.9535	10.1783		145.824	18.046	14.4368		145.824	24.1573	22.2972
146.196	15.93	10.1633		146.196	18.0351	14.4281		146.196	24.1618	22.3014
146.568	15.959	10.1818		146.568	18.0183	14.4146		146.568	24.147	22.2877
146.94	15.9395	10.1694		146.94	18.0376	14.4301		146.94	24.161	22.3006
147.312	15.9448	10.1728		147.312	18.0231	14.4185		147.312	24.147	22.2877
147.684	15.935	10.1665		147.684	18.0371	14.4297		147.684	24.1765	22.3149
148.056	15.9377	10.1682		148.056	17.9924	14.3939		148.056	24.1495	22.29
148.428	15.9418	10.1709		148.428	18.0304	14.4243		148.428	24.1567	22.2966
148.8	15.9293	10.1629		148.8	18.001	14.4008		148.8	24.1502	22.2906
149.172	15.943	10.1716		149.172	18.0271	14.4217		149.172	24.1528	22.2931
149.544	15.939	10.1691		149.544	18.0079	14.4063		149.544	24.164	22.3034
149.916	15.9532	10.1781		149.916	18.022	14.4176		149.916	24.1047	22.2486
150.288	15.9288	10.1626		150.288	18.014	14.4112		150.288	24.1472	22.2878
150.66	15.9363	10.1674		150.66	17.9939	14.3951		150.66	24.1293	22.2714
151.032	15.9373	10.168		151.032	18.0349	14.4279		151.032	24.1278	22.27
151.404	15.9433	10.1718		151.404	18.005	14.404		151.404	24.1027	22.2468
151.776	15.9468	10.1741		151.776	18.022	14.4176		151.776	24.1083	22.252
152.148	15.9098	10.1505		152.148	17.9997	14.3998		152.148	24.1158	22.2589
152.52	15.9507	10.1765		152.52	18.0204	14.4163		152.52	24.1208	22.2635
152.892	15.9432	10.1717		152.892	18.019	14.4152		152.892	24.1585	22.2983
153.264	15.9488	10.1754		153.264	18.0143	14.4114		153.264	24.1163	22.2594
153.636	15.9307	10.1638		153.636	18.0181	14.4145		153.636	24.1098	22.2534
154.008	15.9153	10.154		154.008	17.9829	14.3863		154.008	24.1178	22.2608
154.38	15.948	10.1748		154.38	18.0056	14.4045		154.38	24.1452	22.286
154.752	15.9432	10.1717		154.752	18.012	14.4096		154.752	24.1208	22.2635
155.124	15.9588	10.1817		155.124	18.0243	14.4194		155.124	24.1418	22.2829
155.496	15.9297	10.1631		155.496	17.9901	14.3921		155.496	24.143	22.284
155.868	15.9388	10.169		155.868	18.004	14.4032		155.868	24.1348	22.2765
156.24	15.9387	10.1689		156.24	18.0249	14.4199		156.24	24.1333	22.2751
156.612	15.9418	10.1709		156.612	18.0193	14.4154		156.612	24.1137	22.2569
156.984	15.9442	10.1724		156.984	18.0076	14.4061		156.984	24.1263	22.2686
157.356	15.9237	10.1593		157.356	17.9729	14.3783		157.356	24.1148	22.258
157.728	15.9407	10.1701		157.728	18.0157	14.4126		157.728	24.1245	22.2669
158.1	15.9297	10.1631		158.1	18.005	14.404		158.1	24.0955	22.2401
158.472	15.9477	10.1746		158.472	18.0094	14.4075		158.472	24.1252	22.2675
158.844	15.9337	10.1657		158.844	17.9836	14.3869		158.844	24.1553	22.2954
159.216	15.949	10.1755		159.216	17.9866	14.3893		159.216	24.0962	22.2408
159.588	15.9443	10.1725		159.588	17.9974	14.3979		159.588	24.1077	22.2514
159.96	15.9212	10.1577		159.96	18.0079	14.4063		159.96	24.1078	22.2515
160.332	15.9337	10.1657		160.332	18.0034	14.4027		160.332	24.1187	22.2615
160.704	15.9318	10.1645		160.704	17.975	14.38		160.704	24.0905	22.2355
161.076	15.9617	10.1835		161.076	18.0121	14.4097		161.076	24.0923	22.2372
161.448	15.9337	10.1657		161.448	17.9894	14.3915		161.448	24.1322	22.274
161.82	15.9448	10.1728		161.82	17.993	14.3944		161.82	24.1165	22.2595
162.192	15.9465	10.1739		162.192	17.9817	14.3854		162.192	24.1193	22.2621
162.564	15.9533	10.1782		162.564	17.9957	14.3966		162.564	24.1053	22.2492
162.936	15.9435	10.172		162.936	17.9911	14.3929		162.936	24.1172	22.2601
163.308	15.9377	10.1682		163.308	17.9881	14.3905		163.308	24.0923	22.2372
163.68	15.9485	10.1751		163.68	17.9824	14.3859		163.68	24.1038	22.2478
164.052	15.9363	10.1674		164.052	17.9766	14.3813		164.052	24.0947	22.2394
164.424	15.95	10.1761		164.424	18.01	14.408		164.424	24.1233	22.2658
164.796	15.9332	10.1654		164.796	17.9854	14.3883		164.796	24.1102	22.2537
165.168	15.9445	10.1726		165.168	17.982	14.3856		165.168	24.0762	22.2223
165.54	15.9442	10.1724		165.54	17.9889	14.3911		165.54	24.1248	22.2672
165.912	15.9342	10.166		165.912	17.9873	14.3898		165.912	24.1115	22.2549
166.284	15.952	10.1774		166.284	18.0023	14.4018		166.284	24.1065	22.2503
166.656	15.9502	10.1762		166.656	17.9723	14.3778		166.656	24.0902	22.2352
167.028	15.9625	10.1841		167.028	17.9751	14.3801		167.028	24.122	22.2646
167.4	15.9348	10.1664		167.4	17.9663	14.373		167.4	24.0962	22.2408
167.772	15.94	10.1697		167.772	17.9923	14.3938		167.772	24.092	22.2369
168.144	15.9433	10.1718		168.144	17.9889	14.3911		168.144	24.0832	22.2288
168.516	15.9433	10.1718		168.516	17.9593	14.3674		168.516	24.092	22.2369
168.888	15.941	10.1704		168.888	17.9824	14.3859		168.888	24.0968	22.2414
169.26	15.9343	10.1661		169.26	17.9663	14.373		169.26	24.081	22.2268
169.632	15.9607	10.1829		169.632	17.9891	14.3913		169.632	24.1245	22.2669
170.004	15.937	10.1678		170.004	17.9587	14.367		170.004	24.0925	22.2374
170.376	15.946	10.1736		170.376	17.965	14.372		170.376	24.0953	22.24
170.748	15.9153	10.154		170.748	17.9723	14.3778		170.748	24.0692	22.2158
171.12	15.9328	10.1652		171.12	17.9739	14.3791		171.12	24.0813	22.2271
171.492	15.9388	10.169		171.492	17.979	14.3832		171.492	24.1152	22.2583
171.864	15.9473	10.1744		171.864	17.9486	14.3589		171.864	24.089	22.2341
172.236	15.9487	10.1753		172.236	17.977	14.3816		172.236	24.1075	22.2512
172.608	15.9238	10.1594		172.608	17.9411	14.3529		172.608	24.1042	22.2481
172.98	15.9373	10.168		172.98	17.9634	14.3707		172.98	24.1115	22.2549
173.352	15.9362	10.1673		173.352	17.9561	14.3649		173.352	24.0715	22.218
173.724	15.9407	10.1701		173.724	17.9497	14.3598		173.724	24.1008	22.2451
174.096	15.9363	10.1674		174.096	17.9633	14.3706		174.096	24.0977	22.2421
174.468	15.936	10.1672		174.468	17.9436	14.3549		174.468	24.101	22.2452
174.84	15.9437	10.1721		174.84	17.9706	14.3765		174.84	24.089	22.2341
175.212	15.928	10.1621		175.212	17.954	14.3632		175.212	24.0813	22.2271
175.584	15.9472	10.1743		175.584	17.9719	14.3775		175.584	24.0928	22.2377
175.956	15.9295	10.163		175.956	17.9714	14.3771		175.956	24.0797	22.2255
176.328	15.943	10.1716		176.328	17.9371	14.3497		176.328	24.0978	22.2423
176.7	15.9262	10.1609		176.7	17.9621	14.3697		176.7	24.0662	22.2131
177.072	15.9318	10.1645		177.072	17.9511	14.3609		177.072	24.089	22.2341
177.444	15.9335	10.1656		177.444	17.9761	14.3809		177.444	24.0848	22.2303
177.816	15.9303	10.1636		177.816	17.941	14.3528		177.816	24.056	22.2037
178.188	15.9432	10.1717		178.188	17.9376	14.3501		178.188	24.0782	22.2242
178.56	15.943	10.1716		178.56	17.9571	14.3657		178.56	24.0803	22.2262
178.932	15.951	10.1767		178.932	17.9233	14.3386		178.932	24.0865	22.2318
179.304	15.9153	10.154		179.304	17.9669	14.3735		179.304	24.0538	22.2017
179.676	15.9305	10.1637		179.676	17.9389	14.3511		179.676	24.0735	22.2198
180.048	15.9402	10.1698		180.048	17.958	14.3664		180.048	24.0467	22.1951
180.42	15.9297	10.1631		180.42	17.9401	14.3521		180.42	24.0788	22.2248
180.792	15.9373	10.168		180.792	17.9264	14.3411		180.792	24.079	22.2249
181.164	15.9183	10.1559		181.164	17.9337	14.347		181.164	24.0462	22.1946
181.536	15.9548	10.1792		181.536	17.928	14.3424		181.536	24.0875	22.2328
181.908	15.9248	10.16		181.908	17.9501	14.3601		181.908	24.0685	22.2152
182.28	15.939	10.1691		182.28	17.9333	14.3466		182.28	24.0805	22.2263
182.652	15.9297	10.1631		182.652	17.9649	14.3719		182.652	24.0765	22.2226
183.024	15.9398	10.1696		183.024	17.9219	14.3375		183.024	24.0978	22.2423
183.396	15.9468	10.1741		183.396	17.9243	14.3394		183.396	24.0597	22.2071
183.768	15.93	10.1633		183.768	17.9329	14.3463		183.768	24.0688	22.2155
184.14	15.9408	10.1702		184.14	17.9299	14.3439		184.14	24.0593	22.2068
184.512	15.9222	10.1583		184.512	17.9327	14.3462		184.512	24.0523	22.2003
184.884	15.9407	10.1701		184.884	17.8894	14.3115		184.884	24.0512	22.1992
185.256	15.9242	10.1596		185.256	17.9213	14.337		185.256	24.0602	22.2075
185.628	15.9247	10.1599		185.628	17.9306	14.3445		185.628	24.087	22.2323
186	15.9262	10.1609		186	17.9244	14.3395		186	24.0573	22.2049

## Sheet: Figure 2f
Figure 2f	MPP
Start Voltage	-0.2	-0.2	-0.2	-0.2
Stop Voltage	1.2	1.2	1.2	1.2
Step V	0.01	0.01	0.01	0.01
Cell area (cm2)	0.1256
Sweep Direction	Descending	Descending	Descending	Descending
Load Test:	OPEN	OPEN	OPEN	MPP
Time (h)	PCE (R-P3HT)	PCE (M-P3HT)	PCE (P3HT)
0	12.5429	18.944	9.99345
0.75054	12.4001	18.8033	9.89596
1.50152	12.2797	18.8397	10.0558
2.252	11.949	19.0074	10.0002
3.00244	11.4254	19.1264	10.1084
3.75327	11.7723	19.1872	10.0626
4.50364	11.9298	19.1273	9.94646
5.25448	12.0255	19.2225	9.9378
6.0049	11.9936	19.2425	9.73266
6.75532	12.1056	19.1216	9.7914
7.50569	12.2163	19.1136	9.75308
8.25616	12.2661	19.1537	9.70021
9.00625	12.3866	19.0112	9.69649
9.75673	12.3506	19.2323	9.66154
10.5069	12.4657	19.1129	9.53316
11.2571	12.4567	19.1252	9.50851
12.0077	12.5376	18.7132	9.48774
12.7583	12.538	19.1558	9.4241
13.5089	12.69	19.2399	9.39635
14.2593	12.5217	19.2681	9.40414
15.0099	12.4969	19.2174	9.36974
15.7608	12.6509	19.1333	9.32918
16.5114	12.6038	19.2902	9.29939
17.2615	12.6048	19.2362	9.19478
18.0116	12.5751	19.2172	9.16291
18.7623	12.5828	19.2216	9.17002
19.5131	12.527	19.1962	9.1504
20.2631	12.5569	19.1899	9.10594
21.0139	12.5813	19.2339	9.09574
21.7643	12.5029	19.2203	9.08631
22.5147	12.4675	19.136	9.01038
23.2648	12.5049	19.1296	8.99948
24.0156	12.6369	19.1495	9.02505
24.766	12.7682	19.1483	9.01378
25.5169	12.692	19.1397	8.97345
26.2676	12.6318	19.135	8.8424
27.0177	12.5976	19.1205	8.86018
27.7681	12.5052	19.12	8.84258
28.5185	12.4963	19.0929	8.82538
29.2689	12.5695	19.1218	8.79419
30.0197	12.5107	19.0681	8.80807
30.7702	12.4957	19.032	8.7919
31.5206	12.5529	19.0896	8.77083
32.271	12.7236	19.0852	8.72442
33.022	12.5012	19.0049	8.74811
33.7723	12.503	19.0537	8.73262
34.5223	12.6716	19.0283	8.73666
35.2727	12.6813	19.017	8.70521
36.0235	12.5171	19.0154	8.71688
36.7739	12.5682	19.0429	8.69649
37.5245	12.4963	18.9807	8.69137
38.2753	12.7527	19.013	8.53744
39.0257	12.3739	18.9425	8.51131
39.7765	12.7671	18.9748	8.53982
40.5269	12.7605	19.0159	8.52814
41.2778	12.5999	19.0004	8.53396
42.0288	12.5538	18.9946	8.52639
42.7796	12.8002	18.9542	8.47314
43.5296	12.9493	18.9828	8.24265
44.2799	12.9291	18.9574	8.47212
45.0303	13	18.9641	8.47756
45.7807	12.999	18.9297	8.49122
46.5309	12.861	18.9822	8.47236
47.2819	12.8279	18.9847	8.46626
48.0319	12.8881	18.9643	8.45926
48.7823	12.8855	18.9361	8.45164
49.5328	12.5954	18.9781	8.43112
50.2837	12.7014	18.9692	8.43153
51.0342	12.8688	18.959	8.41283
51.785	12.4724	18.929	8.4089
52.5359	12.6494	18.9486	8.40119
53.2867	12.7038	18.9303	8.39461
54.0367	12.7755	18.9413	8.36905
54.7875	12.7632	18.9222	8.36021
55.5383	12.4363	18.9169	8.20592
56.2883	12.5936	18.9319	8.34709
57.0392	12.6843	18.9208	8.19886
57.7893	12.7701	18.9241	8.22633
58.5394	12.6594	18.9315	8.33071
59.2899	12.6429	18.9409	8.25301
60.0403	12.5935	18.8607	8.23985
60.7908	12.5733	18.9136	8.2317
61.5412	12.4664	18.8804	8.22338
62.2916	12.6147	18.9879	8.21028
63.0425	12.6294	18.964	8.21387
63.7934	12.6644	18.9742	8.20683
64.5441	12.4539	18.8986	8.18942
65.2943	12.6066	18.9352	8.19034
66.0449	12.597	18.865	8.17768
66.7953	12.6308	18.9045	8.12923
67.5456	12.6577	18.9458	8.15772
68.296	12.4635	18.9054	8.15231
69.0468	12.4532	18.9777	8.13379
69.7977	12.4269	18.8968	8.12995
70.5485	12.3796	18.9364	8.12052
71.2995	12.3922	18.9212	8.10901
72.0505	11.9418	18.9449	8.11039
72.8007	12.0327	18.9648	8.10569
73.5517	12.354	18.9941	8.07873
74.302	11.8967	18.9783	8.07876
75.052	12.5521	18.9777	8.07158
75.8024	12.5491	19.0272	8.06328
76.5528	12.4127	19.0028	8.05745
77.3034	12.5879	18.9576	8.06603
78.0543	12.5708	18.2835	8.04771
78.8047	12.4882	18.9019	8.05343
79.5555	12.3694	18.9559	8.02344
80.3063	12.5206	18.8275	8.04247
81.057	12.5039	18.96	8.03156
81.807	12.5752	18.8151	8.02244
82.5579	12.543	18.8515	8.01928
83.3083	12.5403	18.9151	7.99637
84.0583	12.5478	18.9869	8.10424
84.8091	12.4688	18.3175	7.94574
85.5595	12.4096	18.9253	8.27719
86.3099	12.4129	18.985	7.95948
87.0602	12.2499	18.9538	7.60617
87.8112	12.5765	18.9189	7.39879
88.562	12.4993	18.8806	7.32085
89.3124	12.534	18.9927	6.35828
90.0628	12.5552	18.9899	7.02758
90.8129	12.5418	18.9895	7.18527
91.5629	12.5	18.9677	6.32599
92.3137	12.5596	18.8772	7.73259
93.0641	12.5121	19.018	7.55245
93.8145	12.4781	18.9816	7.33565
94.5652	12.4421	19.0472	7.37636
95.3159	12.5102	18.9893	7.28962
96.0663	12.2604	19.0617	7.1794
96.8171	12.2941	19.0128	7.15839
97.568	12.2756	19.0343	7.10669
98.3184	12.2722	19.0205	7.05213
99.0691	12.4733	18.2984	7.00436
99.8197	12.3725	19.067	7.00337
100.57	12.4712	19.0393	6.97006
101.32	12.4946	19.0625	6.94657
102.071	12.4009	19.1087	6.9228
102.821	12.3854	19.055	6.909
103.571	12.3011	19.0534	6.87247
104.322	12.3332	19.0635	6.85758
105.073	12.3433	19.0052	6.83983
105.823	12.4209	19.0615	6.85125
106.573	12.3444	19.0745	6.8296
107.324	12.2224	18.9079	6.81003
108.074	12.4582	19.0775	6.74232
108.825	12.4202	19.0453	6.80326
109.575	12.5108	19.0874	6.79836
110.325	12.392	19.0245	6.79498
111.076	12.3295	19.0113	6.78816
111.826	12.2479	19.0386	6.79243
112.577	12.3371	19.1018	6.76674
113.327	12.4826	19.0985	6.76625
114.077	12.363	19.0019	6.76206
114.828	12.4336	19.0521	6.74985
115.578	12.3202	19.0073	6.73154
116.329	12.4335	18.3279	6.74464
117.08	12.5164	19.093	6.72139
117.83	12.4911	19.0564	6.71483
118.58	12.4603	19.0535	6.67569
119.331	12.3261	18.9942	6.72179
120.081	12.5165	19.001	6.69242
120.832	12.2672	19.0506	6.7052
121.583	12.5509	19.0569	6.69109
122.333	12.4453	19.0497	6.68708
123.083	12.4405	19.0351	6.59593
123.834	12.4192	19.0541	6.67221
124.585	12.4097	19.0274	6.65558
125.335	12.4667	19.0333	6.64315
126.086	12.4142	19.0804	6.6352
126.836	12.3462	18.991	6.64108
127.586	12.2742	19.0903	6.56782
128.337	12.3067	19.046	6.53734
129.088	12.4435	19.0291	6.60408
129.838	12.4143	18.9738	6.59336
130.589	12.3474	19.0408	6.58728
131.34	12.4224	18.9966	6.60174
132.09	12.4828	19.0185	6.59248
132.841	12.3612	19.0547	6.58982
133.591	12.4189	18.995	6.58865
134.342	12.4304	18.9794	6.56337
135.167	12.3605	18.9713	6.57593
135.936	12.3494	19.0588	6.57264
136.686	12.1511	19.0383	6.5765
137.437	12.4088	19.0073	6.56125
138.187	12.3148	18.9736	6.57648
138.937	12.4295	18.9984	6.56302
139.688	12.4592	18.9887	6.58014
140.439	12.4631	19.0017	6.58653
141.19	12.477	18.9697	6.57056
141.941	12.4681	18.9859	6.57783
142.691	12.4639	18.977	6.56701
143.441	12.4361	18.932	6.56135
144.192	12.4179	18.944	6.56075
144.943	12.449	18.9058	6.56584
145.693	12.4299	19.0632	6.54752
146.444	12.3756	18.8918	6.55692
147.194	12.4262	18.9161	6.53079
147.945	12.4388	18.669	6.53795
148.696	12.4088	18.6789	6.51283
149.446	12.415	18.641	6.49808
150.197	12.4014	19.1513	6.52227
150.947	12.382	19.1822	6.50176
151.697	12.3768	19.1418	6.48771
152.448	12.3747	19.1536	6.49877
153.198	12.3534	19.1639	6.50819
153.949	12.3821	19.1424	6.49576
154.699	12.3457	19.1453	6.49615
155.45	12.3472	19.0708	6.48899
156.2	12.3351	19.0442	6.49559
156.951	12.3308	19.0155	6.48312
157.701	12.3174	18.9761	6.49928
158.452	12.3527	18.9585	6.50426
159.202	12.3047	18.9661	6.48336
159.952	12.3315	18.924	6.49277
160.703	12.3356	18.8632	6.49081
161.453	12.3475	18.8001	6.48053
162.203	12.3276	18.7281	6.37618
162.954	12.3636	18.697	6.43895
163.704	12.3432	18.6772	6.48883
164.455	12.3124	18.6612	6.4956
165.206	12.3265	18.6601	6.49676
165.956	12.2913	18.6601	6.49366
166.707	12.3222	18.6598	6.49386
167.458	12.2744	18.6603	6.4768
168.208	12.2995	18.6588	6.47809
168.959	12.3	18.6599	6.45865
169.709	12.2886	18.6606	6.42547
170.46	12.3056	18.6617	6.48367
171.21	12.3033	18.6624	6.47909
171.961	12.2456	18.6626	6.47176
172.711	12.3025	18.664	6.47077
173.461	12.268	18.6647	6.46327
174.212	12.2618	18.6662	6.45627
174.963	12.2473	18.6679	6.43747
175.714	12.251	18.6662	6.41798
176.464	12.2653	18.6671	6.39508
177.215	12.1845	18.587	6.38169
177.965	12.1847	18.6642	6.38956
178.715	12.2096	18.6674	6.35238
179.466	12.2021	18.668	6.32391
180.404	12.2127	18.6637	6.25208
181.156	12.1952	18.6638	6.35769
181.907	12.1477	18.6665	6.35803
182.658	12.1465	18.665	6.34841
183.408	12.1379	18.6643	6.34293
184.159	12.1131	18.6639	6.35894
184.909	12.1459	18.6672	6.33655
185.659	12.1761	18.667	6.36294
186.41	12.1601	18.6666	6.34072
187.161	12.1873	18.6932	6.3425
187.912	12.1386	18.6806	6.34198
188.665	12.1669	18.6771	6.34721
189.416	12.1912	18.6713	6.36109
190.166	12.1753	18.6718	6.3422
190.917	12.1449	18.6667	6.33563
191.668	12.1504	18.667	6.35265
192.418	12.1239	18.671	6.36482
193.212	12.1375	18.6709	6.34025
193.963	12.1098	18.6732	6.35129
194.713	12.1352	18.6709	6.35763
195.463	12.1144	18.6728	6.3704
196.214	12.1385	18.6741	6.34417
196.964	12.1312	18.6748	6.3642
197.714	12.1606	18.6756	6.38171
198.465	12.1453	18.6666	6.3714
199.215	12.1131	18.6682	6.37595
199.966	12.1126	18.6725	6.36852
200.717	12.1237	18.6741	6.3559
201.467	12.1172	18.6767	6.36387
202.218	12.1255	18.6787	6.36696
202.968	12.076	18.6813	6.34928
203.718	12.1213	18.6812	6.37519
204.469	12.1279	18.6841	6.36888
205.22	12.1348	18.686	6.35866
205.97	12.0871	18.692	6.35826
206.721	12.0717	18.6988	6.36299
207.472	12.059	18.7155	6.35299
208.222	12.0166	18.6887	6.37783
208.973	11.9971	18.6881	6.36311
209.727	12.0406	18.6802	6.34019
210.478	12.0722	18.5673	6.36261
211.228	12.0622	18.5782	6.34843
211.979	12.0157	18.6074	6.33343
212.729	12.0403	18.611	6.31172
213.479	12.0288	18.5169	6.3173
214.237	11.9833	18.605	6.29202
214.987	12.0126	18.6002	6.24033
215.738	12.0143	18.5792	6.27352
216.489	11.9634	18.6083	6.27057
217.239	11.9805	18.618	6.26053
217.99	11.9763	18.6188	6.26207
218.74	11.9025	18.6198	6.24171
219.491	11.9248	18.6213	6.26843
220.241	11.9069	18.6211	6.25805
220.992	11.885	18.6241	6.24737
221.743	11.8903	18.6087	6.2303
222.493	11.8901	18.6069	6.25525
223.243	11.8828	18.6096	6.23431
223.994	11.9089	18.6279	6.26125
224.745	11.9085	18.6294	6.20084
225.495	11.9227	18.7167	6.25902
226.246	11.9232	18.7324	6.24261
226.996	11.9147	18.7535	6.26385
227.747	11.8944	18.7155	6.26297
228.497	11.8682	18.7151	6.22539
229.247	11.832	18.7133	6.23385
229.998	11.8407	18.7161	6.2232
230.748	11.8317	18.722	6.24106
231.499	11.8646	18.7173	6.25025
232.25	11.8896	18.7228	6.24809
233.001	11.9086	18.7293	6.21737
233.751	11.8936	18.7357	6.23315
234.502	11.8813	18.7369	6.23086
235.253	11.8884	18.7452	6.22074
236.003	11.888	18.5032	6.22001
236.753	11.8878	18.6051	6.21747
237.504	11.8388	18.6027	6.18806
238.254	11.8428	18.6016	6.17861
239.005	11.8155	18.6053	6.18688
239.755	11.8596	18.6068	6.23246
240.506	11.7829	18.6242	6.24235
241.256	11.8458	18.6947	6.24986
242.007	11.8588	18.7584	6.24563
242.758	11.8461	18.7034	6.24826
243.508	11.8053	18.7003	6.26251
244.258	11.7634	18.6976	6.24664
245.008	11.7416	18.7022	6.24485
245.759	11.7602	18.7009	6.2444
246.509	11.7153	18.7004	6.26543
247.259	11.7543	18.6979	6.26573
248.01	11.7419	18.7027	6.26029
248.76	11.7033	18.7007	6.27068
249.511	11.7404	18.7032	6.25694
250.261	11.6848	18.7034	6.25916
251.012	11.7316	18.7054	6.2594
251.763	11.687	18.7084	6.24885
252.513	11.6799	18.7116	6.2603
253.264	11.6201	18.7086	6.23907
254.015	11.5759	18.7128	6.24164
254.765	11.5861	18.7135	6.24253
255.515	11.501	18.7131	6.22681
256.266	11.5687	18.715	6.23619
257.017	11.5004	18.7177	6.24043
257.767	11.4554	18.718	6.23095
258.518	11.4178	18.719	6.23088
259.269	11.4986	18.7221	6.21636
260.02	11.5361	18.7216	6.2346
260.77	11.5203	18.7204	6.2296
261.52	11.4742	18.7196	6.23711
262.271	11.486	18.7217	6.23237
263.022	11.3877	18.7238	6.21503
263.773	11.4015	18.7222	6.24481
264.523	11.4635	18.726	6.24053
265.273	11.4936	18.7273	6.20803
266.024	11.3916	18.7285	6.22954
266.775	11.3677	18.7305	6.22051
267.525	11.3966	18.7301	6.1848
268.276	11.3288	18.7325	6.15599
269.027	11.4119	18.7322	6.16759
269.777	11.3904	18.7339	6.17432
270.527	11.3508	18.7343	6.16053
271.278	11.4045	18.7362	6.1435
272.029	11.487	18.7387	6.13421
272.78	11.4565	18.7362	6.1439
273.53	11.3971	18.7349	6.22641
274.281	11.3527	18.736	6.21309
275.031	11.3446	18.7291	6.206
275.781	11.2785	18.7268	6.18896
276.532	11.3962	18.7249	6.19415
277.282	11.3002	18.7261	6.17939
278.033	11.2768	18.7257	6.18117
278.783	11.3922	18.7259	6.18659
279.534	11.2673	18.7245	6.19073
280.284	11.3149	18.7245	6.18747
281.035	11.2608	18.7273	6.17928
281.785	11.3429	18.7263	6.16238
282.536	11.3709	18.7269	6.17949
283.286	11.3495	18.7291	6.19326
284.037	11.3101	18.7304	6.18162
284.787	11.3342	18.7278	6.18571
285.538	11.3326	18.7308	6.1792
286.289	11.1748	18.7259	6.18429
287.039	11.2832	18.7284	6.16314
287.789	11.327	18.7281	6.15938
288.54	11.3759	18.7274	6.1648
289.29	11.2676	18.7274	6.162
290.041	11.302	18.7279	6.14866
290.792	11.2068	18.7313	6.12893
291.543	11.2133	18.7314	6.13017
292.293	11.1776	18.7304	6.13374
293.044	11.1791	18.7314	6.11461
293.794	11.1794	18.7339	6.13538
294.545	11.1968	18.7377	6.13534
295.295	11.1301	18.7389	6.14566
296.046	11.086	18.7395	6.13893
296.796	11.1484	18.723	6.13719
297.546	11.1057	18.7396	6.14211
298.296	11.1399	18.7376	6.1406
299.047	11.163	18.7398	6.14046
299.797	11.1481	18.7396	6.1391
300.548	11.1692	18.7401	6.12693
301.298	11.1155	18.7411	6.13534
302.048	11.204	18.7383	6.14479
302.798	11.1393	18.7403	6.13579
303.549	11.1185	18.7412	6.13363
304.299	11.1424	18.7402	6.13297
305.049	11.1632	18.7375	6.13436
305.799	11.1951	18.7364	6.12894
306.55	11.1779	18.7367	6.1161
307.3	11.0924	18.7374	6.10528
308.051	11.0291	18.7338	6.11838
308.802	11.0886	18.7367	6.09976
309.552	11.0345	18.7348	6.07735
310.302	11.097	18.736	6.10554
311.053	11.0765	18.7317	6.09383
311.803	11.0894	18.7342	6.09627
312.554	11.1207	18.7359	6.09583
313.305	11.0677	18.7372	6.10334
314.055	10.9365	18.7306	6.09445
314.806	10.9606	18.7317	6.10723
315.557	10.915	18.7287	6.11232
316.307	10.8686	18.7311	6.12489
317.058	10.9484	18.7319	6.12487
317.808	10.9206	18.7372	6.11068
318.558	10.8744	18.7379	6.11875
319.309	10.9466	18.7359	6.1309
320.06	10.9385	18.7376	6.1373
320.811	10.8447	18.7295	6.13086
321.561	10.9726	18.7333	6.12757
322.311	10.9082	18.7335	6.13257
323.062	10.7308	18.732	6.12971
323.812	10.9813	18.7313	6.11888
324.563	11.0109	18.7339	6.1255
325.313	10.9373	18.7243	6.12666
326.145	10.9498	18.725	6.11639
326.896	10.936	18.7267	6.12493
327.646	10.9279	18.7274	6.12555
328.397	10.8962	18.7257	6.13655
329.161	10.8814	18.7257	6.12739
329.912	10.8317	18.7282	6.11962
330.662	10.8897	18.7263	6.12807
331.781	10.8753	18.7194	6.12934
332.532	10.8822	18.7204	6.11775
333.283	10.8126	18.7168	6.12117
334.038	10.8286	18.7126	6.11355
334.789	10.8195	18.7121	6.09269
335.54	10.7608	18.7123	6.10907
336.291	10.7975	18.7123	6.10255
337.041	10.7617	18.7112	6.09234
337.792	10.6985	18.7092	6.08862
338.542	10.7472	18.7022	6.07917
339.293	10.8056	18.7034	6.07728
340.043	10.7595	18.7012	6.09396
340.793	10.6819	18.7017	6.07278
341.544	10.7486	18.6995	6.07232
342.295	10.7649	18.7015	6.06882
343.045	10.678	18.7009	6.07556
343.796	10.6593	18.699	6.07518
344.547	10.6783	18.6996	6.06695
345.297	10.7002	18.6978	6.06189
346.048	10.5958	18.6991	6.07636
346.798	10.6343	18.6972	6.05508
347.549	10.6661	18.6988	6.05788
348.299	10.7194	18.6991	6.05819
349.049	10.6565	18.7042	6.05032
349.8	10.6359	18.7012	6.04885
350.551	10.6907	18.6989	6.0348
351.301	10.61	18.6987	6.0367
352.052	10.6069	18.696	6.03172
352.802	10.6303	18.6958	6.03978
353.552	10.6372	18.6964	6.04066
354.302	10.609	18.6993	6.02828
355.053	10.641	18.7014	6.01866
355.803	10.7034	18.6999	6.02363
356.554	10.762	18.6981	6.03032
357.305	10.7004	18.694	6.01418
358.055	10.6482	18.695	6.01359
358.805	10.6866	18.6944	5.99307
359.556	10.632	18.6958	5.99922
360.307	10.5651	18.695	6.00722
361.057	10.594	18.6995	5.98759
361.808	10.5998	18.6981	5.9926
362.558	10.611	18.6979	5.96334
363.309	10.6399	18.6962	5.96194
364.059	10.725	18.7027	5.96527
364.81	10.7005	18.7107	5.95141
365.56	10.6419	18.712	5.97098
366.311	10.6298	18.711	5.95134
367.061	10.5314	18.7041	5.9565
367.811	10.5939	18.7116	5.95068
368.562	10.5864	18.7062	5.92993
369.313	10.5296	18.7075	5.92585
370.063	10.5732	18.7214	5.96178
370.813	10.6295	18.7202	5.95032
371.564	10.6195	18.7445	5.95815
372.314	10.6073	18.7465	5.95903
373.065	10.6102	18.7493	5.95095
373.815	10.5821	18.7514	5.95785
374.566	10.6043	18.7575	5.95003
375.317	10.5938	18.7459	5.94639
376.068	10.5294	18.7476	5.942
376.818	10.5898	18.748	5.9437
377.569	10.6079	18.7482	5.9596
378.319	10.6178	18.7593	5.95184
379.07	10.5705	18.758	5.93249
379.821	10.6355	18.7569	5.94015
380.572	10.6035	18.7593	5.91942
381.322	10.6416	18.7599	5.92547
382.073	10.6037	18.7809	5.94337
382.824	10.5715	18.7614	5.91908
383.575	10.5931	18.7721	5.92152
384.325	10.5771	18.7675	5.90581
385.075	10.5157	18.7629	5.91921
385.826	10.514	18.7734	5.90816
386.576	10.4739	18.7854	5.91138
387.326	10.4561	18.7396	5.89705
388.077	10.4789	18.7603	5.91399
388.827	10.5323	18.7616	5.89396
389.578	10.3406	18.7736	5.89599
390.328	10.3929	18.7668	5.86163
391.079	10.3823	18.7723	5.8886
391.829	10.4148	18.7489	5.88809
392.58	10.4618	18.7389	5.8906
393.33	10.416	18.632	5.89986
394.081	10.3989	18.6245	5.87941
394.831	10.2762	18.6127	5.89025
395.582	10.2608	18.604	5.87482
396.333	10.2663	18.6336	5.89546
397.084	10.3426	18.9033	5.88764
397.835	10.2328	18.8363	5.87592
398.585	10.4887	18.8603	5.88415
399.336	10.3864	18.8748	5.86742
400.087	10.4722	18.8743	5.86429
400.838	10.4854	18.8797	5.8612
401.589	10.5269	18.8578	5.85778
402.339	10.5218	18.8461	5.85506
403.089	10.3736	18.8304	5.84411
403.839	10.4026	18.8109	5.85153
404.59	10.3547	18.8064	5.85331
405.341	10.5148	18.7974	5.84519
406.092	10.5125	18.7921	5.83609
406.843	10.5673	18.7824	5.65363
407.593	10.7963	18.7823	5.83136
408.344	10.7469	18.7828	5.82727
409.094	10.6503	18.7816	5.83801
409.845	10.562	18.7783	5.78723
410.595	10.4844	18.775	5.78294
411.345	10.5355	18.777	5.8145
412.095	10.5251	18.7715	5.8087
412.846	10.4506	18.7723	5.80625
413.596	10.4744	18.7742	5.80533
414.347	10.3593	18.7719	5.80893
415.098	10.4453	18.7651	5.81657
415.848	10.5327	18.7671	5.8025
416.598	10.5253	18.7665	5.80114
417.349	10.4039	18.7596	5.79667
418.099	10.4141	18.7613	5.78636
418.85	10.4124	18.7611	5.79362
419.601	10.4019	18.766	5.76729
420.351	10.491	18.764	5.7584
421.102	10.4942	18.762	5.73061
421.853	10.4536	18.7591	5.79813
422.603	10.388	18.7582	5.7972
423.354	10.467	18.7601	5.80012
424.104	10.3829	18.762	5.79774
424.855	10.2783	18.7581	5.78228
425.605	10.3222	18.7604	5.78114
426.355	10.3635	18.7593	5.78009
427.105	10.3625	18.7582	5.78425
427.856	10.3662	18.7556	5.77259
428.607	10.3881	18.7519	5.78418
429.358	10.3827	18.7552	5.77321
430.108	10.3336	18.7498	5.77185
430.858	10.3419	18.7525	5.76899
431.609	10.2	18.7568	5.75543
432.36	10.2202	18.761	5.74938
433.11	10.2849	18.8174	5.76099
433.86	10.2891	18.8316	5.74945
434.61	10.3394	18.8393	5.74469
435.361	10.2527	18.8279	5.74676
436.112	10.2744	18.8171	5.74121
436.862	10.2069	18.8138	5.72847
437.612	10.141	18.8118	5.72619
438.362	10.1499	18.8096	5.71092
439.112	10.1493	18.8088	5.71987
439.862	10.1305	18.7997	5.70765
440.612	10.1711	18.7866	5.71047
441.362	10.1544	18.7822	5.69843
442.113	10.098	18.7867	5.71636
442.864	10.1507	18.7843	5.70869
443.616	10.1786	18.7802	5.70089
444.366	10.1192	18.7797	5.69066
445.116	10.168	18.7908	5.7074
445.867	10.1932	18.7846	5.70811
446.617	10.1833	18.7795	5.71337
447.367	10.1779	18.7822	5.71323
448.117	10.1699	18.7867	5.70206
448.868	10.167	18.7842	5.70788
449.619	10.1587	18.7774	5.70124
450.369	10.1867	18.5928	5.70138
451.119	10.2641	18.6102	5.69312
451.87	10.2448	18.6334	5.69183
452.622	10.2324	18.6578	5.68687
453.372	10.2263	18.6692	5.69255
454.123	10.2225	18.6878	5.6794
454.873	10.2191	18.6918	5.68378
455.624	10.1935	18.7068	5.67965
456.374	10.1883	18.7092	5.67206
457.125	10.2406	18.7094	5.67088
457.875	10.1921	18.7071	5.6765
458.626	10.2347	18.7038	5.67084
459.376	10.1845	18.7065	5.66237
460.127	10.1734	18.7142	5.64958
460.878	10.147	18.7198	5.66008
461.629	10.1404	18.7265	5.65991
462.379	10.0926	18.7294	5.66585
463.13	10.1264	18.7502	5.65594
463.881	10.01	18.7507	5.66312
464.631	10.02	18.7583	5.66379
465.382	10.0107	18.7581	5.65779
466.132	10.0432	18.7554	5.64961
466.883	10.0965	18.7584	5.6593
467.634	10.0679	18.7839	5.66528
468.384	10.2813	18.7904	5.66657
469.135	10.2627	18.7922	5.66608
469.885	10.2539	18.8035	5.67018
470.636	10.2497	18.8055	5.66249
471.386	10.2457	18.8126	5.65912
472.136	10.2404	18.8123	5.66046
472.886	10.2124	18.8129	5.64612
473.637	10.1827	18.8079	5.64805
474.387	10.2261	18.8024	5.64444
475.138	10.2181	18.8093	5.63109
475.889	10.2222	18.8055	5.63022
476.639	10.1994	18.8081	5.63637
477.39	10.1905	18.819	5.63345
478.141	10.1916	18.5675	5.63606
478.891	10.1933	18.7991	5.63119
479.642	10.1931	18.8058	5.63248
480.392	10.1804	18.8075	5.62637
481.142	10.1744	18.8025	5.62484
481.893	10.3251	18.8035	5.61537
482.643	10.3098	18.8055	5.62213
483.393	10.2849	18.8008	5.61453
484.144	10.2957	18.8026	5.61419
484.895	10.2735	18.8046	5.61561
485.645	10.2709	18.8119	5.60719
486.395	10.2601	18.809	5.60525
487.146	10.2473	18.8096	5.60541
487.903	10.2398	18.8111	5.59673
488.654	10.2264	18.8127	5.60011
489.404	10.1998	18.8187	5.60044
490.155	10.2014	18.814	5.58407
490.906	10.2173	18.81	5.60232
491.656	10.1942	18.8149	5.60561
492.407	10.1933	18.8222	5.58942
493.158	10.1756	18.8309	5.59642
493.908	10.1704	18.8438	5.58546
494.659	10.1578	18.8395	5.58722
495.409	10.1744	18.8373	5.58397
496.159	10.1686	18.8278	5.58581
496.91	10.1721	18.8187	5.57348
498.36	10.1732	18.8207	5.59103
499.115	10.1519	18.8218	5.58172
500.562	10.1512	18.8232	5.58287
501.454	10.1504	18.8318	5.58712
502.256	10.15	18.8739	5.62227
503.006	10.1655	18.904	5.6077
503.757	10.1586	18.9054	5.58472
504.508	10.1511	18.915	5.61135
505.258	10.153	18.9247	5.6234
506.008	10.1448	18.9174	5.60415
506.758	10.1454	18.9132	5.63303
507.509	10.1503	18.9174	5.64089
508.259	10.1508	18.9114	5.66596
509.01	10.1379	18.9197	5.6845
509.761	10.1381	18.9252	5.7062
510.511	10.1466	18.9273	5.7044
511.261	10.1344	18.9541	5.70513
512.011	10.1433	18.9813	5.73723
512.762	10.1326	18.9905	5.73704
513.513	10.1469	18.9996	5.73171
514.263	10.1369	18.9937	5.7443

## Sheet: Figure 3a
XPS spectra was performed for films on Si wafers using a Thermo Fisher ESCALAB 250 Xi.
Figure 3a	XPS Pb
Pb (PVSK)			Pb (PVSK/M-P3HT)
Binding Energy	Intensity		Binding Energy	Intensity
153.575	19879.9		150.69	1631.99
153.475	19930.9		150.59	1633.05
153.375	19813.1		150.49	1572.57
153.275	20223.7		150.39	1600.16
153.175	20093.2		150.29	1566.2
153.075	19813.1		150.19	1488.74
152.975	19870.4		150.09	1529.06
152.875	20067.7		149.99	1541.8
152.775	20328.8		149.89	1664.88
152.675	20083.7		149.79	1558.77
152.575	19520.2		149.69	1557.71
152.475	20086.8		149.59	1554.53
152.375	20035.9		149.49	1626.68
152.275	19892.7		149.39	1530.12
152.175	19577.5		149.29	1523.76
152.075	19927.7		149.19	1526.94
151.975	19981.8		149.09	1564.08
151.875	19848.1		148.99	1533.31
151.775	19771.7		148.89	1570.45
151.675	19552		148.79	1512.08
151.575	19532.9		148.69	1582.12
151.475	19306.9		148.59	1521.63
151.375	19743		148.49	1588.48
151.275	19940.4		148.39	1471.76
151.175	19924.5		148.29	1492.98
151.075	19755.8		148.19	1528
150.975	19806.7		148.09	1467.52
150.875	20191.9		147.99	1520.57
150.775	19943.6		147.89	1463.27
150.675	19965.9		147.79	1500.41
150.575	19905.4		147.69	1450.54
150.475	20004.1		147.59	1550.28
150.375	20402		147.49	1519.51
150.275	20300.1		147.39	1462.21
150.175	20118.7		147.29	1481.31
150.075	19969.1		147.19	1456.91
149.975	20137.8		147.09	1518.45
149.875	19695.3		146.99	1569.38
149.775	19230.5		146.89	1574.69
149.675	19377		146.79	1539.67
149.575	19746.2		146.69	1508.9
149.475	19657.1		146.59	1552.41
149.375	19510.7		146.49	1541.8
149.275	19278.3		146.39	1522.7
149.175	19545.7		146.29	1544.98
149.075	19259.2		146.19	1552.41
148.975	19115.9		146.09	1559.83
148.875	19472.5		145.99	1528
148.775	19176.4		145.89	1472.82
148.675	19122.3		145.79	1561.96
148.575	19160.5		145.69	1572.57
148.475	19265.5		145.59	1532.25
148.375	19122.3		145.49	1503.6
148.275	18886.7		145.39	1513.15
148.175	18555.7		145.29	1552.41
148.075	18606.6		145.19	1578.93
147.975	18266		145.09	1580
147.875	17982.7		144.99	1633.05
147.775	18240.5		144.89	1644.72
147.675	18125.9		144.79	1724.31
147.575	17928.5		144.69	1804.95
147.475	18075		144.59	1820.87
147.375	17915.8		144.49	1972.61
147.275	17915.8		144.39	2160.42
147.175	17909.4		144.29	2335.51
147.075	17896.7		144.19	2611.4
146.975	17864.9		144.09	2885.16
146.875	17992.2		143.99	3163.17
146.775	17966.7		143.89	3504.85
146.675	17887.2		143.79	3641.73
146.575	18332.8		143.69	3751.03
146.475	18549.3		143.59	3764.82
146.375	18138.6		143.49	3526.07
146.275	18259.6		143.39	3272.47
146.175	18396.5		143.29	2983.85
146.075	18587.5		143.19	2629.43
145.975	18460.2		143.09	2243.19
145.875	18870.8		142.99	2087.21
145.775	19065		142.89	1835.72
145.675	19154.1		142.79	1674.43
145.575	19383.3		142.69	1615.01
145.475	19574.3		142.59	1576.81
145.375	19380.1		142.49	1526.94
145.275	19832.2		142.39	1472.82
145.175	19762.1		142.29	1395.36
145.075	19517		142.19	1392.18
144.975	19682.6		142.09	1396.42
144.875	20004.1		141.99	1365.65
144.775	20452.9		141.89	1401.73
144.675	20064.6		141.79	1372.02
144.575	20373.3		141.69	1375.2
144.475	20927.2		141.59	1310.47
144.375	21799.5		141.49	1283.94
144.275	23006		141.39	1401.73
144.175	23935.5		141.29	1296.68
144.075	25635.4		141.19	1242.56
143.975	28637.3		141.09	1278.64
143.875	32485.9		140.99	1363.53
143.775	37190.9		140.89	1328.51
143.675	43891.8		140.79	1366.71
143.575	51843.8		140.69	1343.37
143.475	61135.9		140.59	1380.51
143.375	70698.7		140.49	1315.78
143.275	77772		140.39	1365.65
143.175	81843.5		140.29	1384.75
143.075	82270.1		140.19	1404.91
142.975	76661.1		140.09	1353.98
142.875	67254.3		139.99	1451.6
142.775	57920.8		139.89	1503.6
142.675	47848.7		139.79	1648.97
142.575	38859		139.69	1755.08
142.475	31858.8		139.59	1903.63
142.375	26940.6		139.49	2122.22
142.275	23674.5		139.39	2382.2
142.175	21739		139.29	2729.18
142.075	20141		139.19	3173.78
141.975	19440.6		139.09	3528.2
141.875	18702.1		138.99	3926.11
141.775	18788		138.89	4221.1
141.675	19042.7		138.79	4244.45
141.575	19418.3		138.69	4240.2
141.475	19004.5		138.59	3949.46
141.375	19462.9		138.49	3459.22
141.275	19049.1		138.39	3051.76
141.175	18329.6		138.29	2526.51
141.075	17374.6		138.19	2172.1
140.975	16499.2		138.09	1933.35
140.875	15725.7		137.99	1682.92
140.775	15407.3		137.89	1569.38
140.675	15085.8		137.79	1410.22
140.575	15092.2		137.69	1315.78
140.475	15111.3		137.59	1300.92
140.375	14847.1		137.49	1249.99
140.275	14936.2		137.39	1184.2
140.175	15210		137.29	1235.13
140.075	15429.6		137.19	1152.37
139.975	15467.8		137.09	1126.9
139.875	15783		136.99	1117.35
139.775	15942.1		136.89	1185.26
139.675	16470.6		136.79	1227.71
139.575	17123.2		136.69	1149.18
139.475	17661.1		136.59	1070.66
139.375	18969.5		136.49	1118.41
139.275	20325.6		136.39	1078.09
139.175	23410.2		136.29	1107.8
139.075	26762.3		136.19	1139.63
138.975	32110.3		136.09	1092.94
138.875	39533.8		135.99	1080.21
138.775	49430.8		135.89	1100.37
138.675	60706.2		135.79	1103.56
138.575	72847.4		135.69	1085.52
138.475	85517.1		135.59	1088.7
138.375	93723.7		135.49	1089.76
138.275	98473.3		135.39	1090.82
138.175	96553.7		135.29	1045.19
138.075	88846.9		135.19	1051.56
137.975	76753.4		135.09	1099.31
137.875	63001.4		134.99	1056.87
137.775	49800.1		134.89	1051.56
137.675	38591.6		134.79	1056.87
137.575	29987		134.69	1049.44
137.475	24253.8		134.59	1077.03
137.375	20787.2		134.49	1022.91
137.275	18383.8		134.39	1025.03
137.175	16610.6		134.29	1099.31
137.075	15907.1		134.19	1057.93
136.975	15216.3		134.09	1078.09
136.875	15617.4		133.99	1045.19
136.775	16263.7		133.89	1050.5
136.675	16231.8		133.79	1071.72
136.575	17237.8		133.69	1039.89
136.475	16658.4		133.59	1045.19
136.375	16254.1		133.49	1045.19
136.275	15139.9		133.39	1013.36
136.175	14070.3		133.29	1026.09
136.075	12841.6		133.19	1058.99
135.975	11978.9		133.09	1091.88
135.875	11342.2		132.99	1064.29
135.775	10925.2		132.89	1054.74
135.675	10750.1		132.79	1031.4
135.575	10591		132.69	1052.62
135.475	10068.9		132.59	1031.4
135.375	9944.74		132.49	1092.94
135.275	10062.5		132.39	1079.15
135.175	9737.82		132.29	1027.16
135.075	9747.37		132.19	1032.46
134.975	9846.05		132.09	1095.07
134.875	10110.3		131.99	1073.84
134.775	9635.95		131.89	1011.24
134.675	9486.34		131.79	1031.4
134.575	9705.99		131.69	1017.61
134.475	9779.2		131.59	1000.63
134.375	9613.67		131.49	1026.09
134.275	9339.9		131.39	1078.09
134.175	9330.35		131.29	1068.54
134.075	9295.34		131.19	1021.85
133.975	9381.29		131.09	1004.87
133.875	9183.92		130.99	1022.91
133.775	9425.85		130.89	1019.73
133.675	9177.55		130.79	1019.73
133.575	9117.07		130.69	1038.83
133.475	9206.2
133.375	9091.6
133.275	9368.55
133.175	9263.5
133.075	9117.07
132.975	9190.29
132.875	9253.95
132.775	8833.75
132.675	8989.74
132.575	9015.2
132.475	8980.19
132.375	8910.15
132.275	8840.12
132.175	9031.12
132.075	9196.65
131.975	9015.2
131.875	8926.07
131.775	8824.2
131.675	8868.77
131.575	9129.8
131.475	9260.32
131.375	9031.12
131.275	8808.29
131.175	8929.25
131.075	8757.35
130.975	8709.6
130.875	8961.09
130.775	8913.34
130.675	9024.75
130.575	9101.15
130.475	9031.12
130.375	8840.12
130.275	8824.2
130.175	8521.79
130.075	8703.24
129.975	8846.49
129.875	8776.45
129.775	8989.74
129.675	9056.59
129.575	8766.9
129.475	8684.14
129.375	8766.9
129.275	8518.6
129.175	8448.57
129.075	8722.34
128.975	8945.17
128.875	8897.42
128.775	8926.07
128.675	8687.32
128.575	8795.55
128.475	8808.29
128.375	8884.69
128.275	8776.45
128.175	8735.07
128.075	8763.72
127.975	8881.5
127.875	8550.44
127.775	8719.15
127.675	8747.8
127.575	8814.65

## Sheet: Figure 3b
Figure 3b	XPS N
N (PVSK)			N (PVSK/M-P3HT)			N (M-P3HT)
Binding Energy	Intensity		Binding Energy	Intensity		Binding Energy	Intensity
405.075	12294.7		413.88	12992		413.166	1800
404.975	12262		413.78	12871.3		413.066	1864.44
404.875	12219.3		413.68	12908		412.966	1862.22
404.775	12350.7		413.58	12968		412.866	1854.44
404.675	12245.3		413.48	12894		412.766	1843.33
404.575	12204.7		413.38	12820.7		412.666	1836.67
404.475	12313.3		413.28	12720		412.566	1873.33
404.375	12222.7		413.18	12666.7		412.466	1823.33
404.275	12230		413.08	12526.7		412.366	1864.44
404.175	12146.7		412.98	12512		412.266	1851.11
404.075	12230.7		412.88	12362		412.166	1860
403.975	12155.3		412.78	12219.3		412.066	1917.78
403.875	12065.3		412.68	12216.7		411.966	1874.44
403.775	12067.3		412.58	12020.7		411.866	1910
403.675	12048		412.48	11852		411.766	1840
403.575	11992		412.38	11607.3		411.666	1833.33
403.475	12054		412.28	11631.3		411.566	1838.89
403.375	12019.3		412.18	11557.3		411.466	1847.78
403.275	11996.7		412.08	11328		411.366	1787.78
403.175	12100		411.98	11261.3		411.266	1793.33
403.075	12166		411.88	11144		411.166	1831.11
402.975	12184.7		411.78	11127.3		411.066	1855.56
402.875	12068		411.68	10860.7		410.966	1874.44
402.775	11920.7		411.58	10857.3		410.866	1812.22
402.675	12088		411.48	10857.3		410.766	1836.67
402.575	11906		411.38	10637.3		410.666	1888.89
402.475	11964		411.28	10462		410.566	1876.67
402.375	12123.3		411.18	10617.3		410.466	1814.44
402.275	12068.7		411.08	10422.7		410.366	1814.44
402.175	11982.7		410.98	10356.7		410.266	1800
402.075	12090		410.88	10412		410.166	1854.44
401.975	11929.3		410.78	10354.7		410.066	1808.89
401.875	12064.7		410.68	10097.3		409.966	1768.89
401.775	12219.3		410.58	10128.7		409.866	1820
401.675	12122.7		410.48	10164		409.766	1863.33
401.575	12350.7		410.38	10108		409.666	1891.11
401.475	12766		410.28	10090.7		409.566	1831.11
401.375	12906.7		410.18	9933.33		409.466	1880
401.275	13024.7		410.08	9882.67		409.366	1861.11
401.175	13388		409.98	9872.67		409.266	1856.67
401.075	14217.3		409.88	9916.67		409.166	1827.78
400.975	14708.7		409.78	9877.33		409.066	1801.11
400.875	15402.7		409.68	9734.67		408.966	1785.56
400.775	16190		409.58	9728		408.866	1804.44
400.675	16806		409.48	9847.33		408.766	1836.67
400.575	17461.3		409.38	9689.33		408.666	1790
400.475	17703.3		409.28	9672		408.566	1790
400.375	17893.3		409.18	9693.33		408.466	1827.78
400.275	17785.3		409.08	9604.67		408.366	1954.44
400.175	17268		408.98	9568.67		408.266	1893.33
400.075	16702.7		408.88	9526.67		408.166	1890
399.975	15764		408.78	9616		408.066	1881.11
399.875	14761.3		408.68	9598		407.966	1865.56
399.775	13904		408.58	9540		407.866	1816.67
399.675	13094.7		408.48	9610.67		407.766	1808.89
399.575	12670.7		408.38	9482.67		407.666	1846.67
399.475	12258.7		408.28	9451.33		407.566	1851.11
399.375	11927.3		408.18	9365.33		407.466	1902.22
399.275	11713.3		408.08	9409.33		407.366	1853.33
399.175	11830		407.98	9490		407.266	1820
399.075	11692.7		407.88	9444		407.166	1833.33
398.975	11660.7		407.78	9431.33		407.066	1797.78
398.875	11614.7		407.68	9384		406.966	1827.78
398.775	11467.3		407.58	9353.33		406.866	1852.22
398.675	11542		407.48	9396.67		406.766	1911.11
398.575	11420		407.38	9284		406.666	1858.89
398.475	11328		407.28	9267.33		406.566	1794.44
398.375	11464		407.18	9200		406.466	1898.89
398.275	11391.3		407.08	9260.67		406.366	1846.67
398.175	11410.7		406.98	9350.67		406.266	1835.56
398.075	11415.3		406.88	9235.33		406.166	1955.56
397.975	11356		406.78	9216.67		406.066	1831.11
397.875	11354		406.68	9236.67		405.966	1856.67
397.775	11319.3		406.58	9294.67		405.866	1832.22
397.675	11262		406.48	9157.33		405.766	1892.22
397.575	11303.3		406.38	9201.33		405.666	1884.44
397.475	11360		406.28	9200		405.566	1882.22
397.375	11346		406.18	9287.33		405.466	1804.44
397.275	11378.7		406.08	9196.67		405.366	1808.89
397.175	11274		405.98	9130		405.266	1922.22
397.075	11345.3		405.88	9120.67		405.166	1853.33
396.975	11361.3		405.78	9314		405.066	1842.22
396.875	11459.3		405.68	9166		404.966	1835.56
396.775	11300.7		405.58	9162		404.866	1845.56
396.675	11346		405.48	9129.33		404.766	1857.78
396.575	11383.3		405.38	9146		404.666	1928.89
396.475	11338		405.28	9147.33		404.566	1876.67
396.375	11328.7		405.18	9079.33		404.466	1792.22
396.275	11255.3		405.08	9190.67		404.366	1890
396.175	11299.3		404.98	9219.33		404.266	1927.78
396.075	11430		404.88	9236		404.166	1930
395.975	11243.3		404.78	9247.33		404.066	1895.56
395.875	11248		404.68	9271.33		403.966	1848.89
395.775	11346.7		404.58	9281.33		403.866	1868.89
395.675	11300.7		404.48	9221.33		403.766	1918.89
395.575	11332.7		404.38	9138.67		403.666	1932.22
395.475	11258.7		404.28	9190.67		403.566	1815.56
395.375	11314		404.18	9132		403.466	1857.78
395.275	11284.7		404.08	9174		403.366	1950
395.175	11240.7		403.98	9137.33		403.266	1990
395.075	11190.7		403.88	9212		403.166	1981.11
394.975	11306.7		403.78	9154		403.066	1988.89
394.875	11412.7		403.68	9068		402.966	1933.33
394.775	11290.7		403.58	9155.33		402.866	1960
394.675	11242		403.48	9264.67		402.766	1942.22
394.575	11364.7		403.38	9306.67		402.666	2032.22
394.475	11410.7		403.28	9174.67		402.566	1998.89
394.375	11139.3		403.18	9149.33		402.466	2012.22
394.275	11225.3		403.08	9155.33		402.366	1996.67
394.175	11274.7		402.98	9288		402.266	2017.78
394.075	11227.3		402.88	9250		402.166	2056.67
393.975	11208		402.78	9150.67		402.066	2040
393.875	11223.3		402.68	9269.33		401.966	2018.89
393.775	11290.7		402.58	9302.67		401.866	2000
393.675	11213.3		402.48	9237.33		401.766	1996.67
393.575	11171.3		402.38	9218		401.666	2038.89
393.475	11196		402.28	9261.33		401.566	2042.22
393.375	11236		402.18	9317.33		401.466	2055.56
393.275	11144		402.08	9387.33		401.366	2100
393.175	11166		401.98	9368.67		401.266	2190
393.075	11270		401.88	9309.33		401.166	2287.78
392.975	11305.3		401.78	9424		401.066	2401.11
392.875	11270		401.68	9392		400.966	2433.33
392.775	11268		401.58	9377.33		400.866	2553.33
392.675	11272		401.48	9506		400.766	2794.44
392.575	11272		401.38	9412		400.666	2902.22
			401.28	9412		400.566	3116.67
			401.18	9538.67		400.466	3308.89
			401.08	9666		400.366	3502.22
			400.98	9744.67		400.266	3625.56
			400.88	9713.33		400.166	3680
			400.78	9816		400.066	3756.67
			400.68	9902		399.966	3817.78
			400.58	9820		399.866	3884.44
			400.48	10028.7		399.766	3916.67
			400.38	9890.67		399.666	3806.67
			400.28	9922		399.566	3752.22
			400.18	10011.3		399.466	3690
			400.08	9855.33		399.366	3588.89
			399.98	9880.67		399.266	3450
			399.88	9880.67		399.166	3332.22
			399.78	9891.33		399.066	3254.44
			399.68	9917.33		398.966	3136.67
			399.58	9928.67		398.866	2937.78
			399.48	9939.33		398.766	2690
			399.38	9964.67		398.666	2537.78
			399.28	10015.3		398.566	2321.11
			399.18	10086.7		398.466	2238.89
			399.08	10025.3		398.366	2008.89
			398.98	10084.7		398.266	1924.44
			398.88	10054		398.166	1822.22
			398.78	10088.7		398.066	1862.22
			398.68	10064		397.966	1783.33
			398.58	9933.33		397.866	1832.22
			398.48	9819.33		397.766	1864.44
			398.38	9930.67		397.666	1802.22
			398.28	9725.33		397.566	1771.11
			398.18	9524.67		397.466	1730
			398.08	9472		397.366	1771.11
			397.98	9510.67		397.266	1764.44
			397.88	9380		397.166	1754.44
			397.78	9282.67		397.066	1707.78
			397.68	9133.33		396.966	1700
			397.58	9157.33		396.866	1736.67
			397.48	9127.33		396.766	1768.89
			397.38	9074.67		396.666	1777.78
			397.28	9050		396.566	1760
			397.18	9001.33		396.466	1746.67
			397.08	9036		396.366	1756.67
			396.98	9020		396.266	1656.67
			396.88	8922.67		396.166	1718.89
			396.78	8900		396.066	1788.89
			396.68	8917.33		395.966	1790
			396.58	8924		395.866	1706.67
			396.48	8870		395.766	1683.33
			396.38	8998		395.666	1732.22
			396.28	8884		395.566	1783.33
			396.18	9058.67		395.466	1817.78
			396.08	9027.33		395.366	1757.78
			395.98	9020.67		395.266	1694.44
			395.88	8957.33		395.166	1717.78
			395.78	8931.33		395.066	1750
			395.68	9006.67		394.966	1784.44
			395.58	8984		394.866	1773.33
			395.48	8926		394.766	1723.33
			395.38	8913.33		394.666	1662.22
			395.28	9068		394.566	1702.22
			395.18	9064.67		394.466	1726.67
			395.08	8918.67		394.366	1688.89
			394.98	8912.67		394.266	1691.11
			394.88	8939.33		394.166	1778.89
			394.78	8950		394.066	1783.33
			394.68	9015.33		393.966	1720
			394.58	8988		393.866	1734.44
			394.48	8996		393.766	1741.11
			394.38	9022.67		393.666	1677.78
			394.28	8910		393.566	1773.33
			394.18	8981.33		393.466	1758.89
			394.08	9012		393.366	1708.89
			393.98	8968		393.266	1674.44
			393.88	9034		393.166	1673.33
			393.78	8976.67
			393.68	8881.33
			393.58	8890
			393.48	8911.33
			393.38	8937.33
			393.28	8974
			393.18	8944
			393.08	9013.33
			392.98	8982
			392.88	8876
			392.78	8988.67
			392.68	8961.33
			392.58	8927.33
			392.48	8961.33
			392.38	9006
			392.28	8937.33
			392.18	8947.33
			392.08	9002
			391.98	8984
			391.88	9027.33

[truncated: 22 more sheets: Figure 3c, Figure 3d, Figure 5a, Figure 5b, Figure 5c, Figure 5d, Figure 5e, Figure 5f, Supplementary Figure S1, Supplementary Figure S2, Supplementary Figure S4, Supplementary Figure S5, Supplementary Figure S7, Supplementary Figure S10, Supplementary Figure S12, Supplementary Figure S13, Supplementary Figure S14, Supplementary Figure S15, Supplementary Figure S16, Supplementary Figure S17 …]
